# Supplementary material for: A systematic review to identify research gaps in studies modeling MenB vaccinations against Neisseria infections
Source: PLoS One. 2025 Jan 2;20(1):e0316184. doi: 10.1371/journal.pone.0316184 (PMC11694989; doi:10.1371/journal.pone.0316184)
Supplement: S2 File — (XLSX) [file pone.0316184.s002.xlsx]

## Sheet: information
Supplementary material for A systematic review to identify research gaps in studies modeling MenB vaccinations against Neisseria infections
This spreadsheet includes data extraced for studies identified by the literature search and further reading.
We had no criteria on data availability, missing data was ignored and not reported on.

## Sheet: data extraction
Data as per Study Objective(s)	Examples		1			2	3	4	5	6	7			8	9	10	11	12	13	14				15	16			17	18		19	20	21	22	23	24		25	26				27	28	29		30
Study	Title	The Cost Effectiveness of Gonorrhea Screening in Urban Emergency Departments	Fast and accurate dynamic estimation of field effectiveness of meningococcal vaccines	Mathematical Modelling of Bacterial Meningitis Transmission Dynamics with Control Measures	Impact of point-of-care management on the transmission of anogenital gonococcal infections among men who have sex with men in Amsterdam: a mathematical modelling and cost-effectiveness study	Modelling the impact of 4CMenB and MenACWY meningococcal combined vaccination strategies including potential 4CMenB cross-protection: An application to England	Combination Vaccine Against Invasive Meningococcal B and Pneumococcal Infections - Potential Epidemiological and Economic Impact in The Netherlands	Cost-effectiveness of alternative strategies for vaccination of adolescents against serogroup B IMD with the MenB-FHbp vaccine in Canada.	Current levels of gonorrhoea screening in MSM in Belgium may have little effect on prevalence: a modelling study	Estimating the population level impact of a gonococcal vaccine candidate: Predictions from a simple mathematical model	Core groups, antimicrobial resistance and rebound in gonorrhoea in North America	Mind the Gap: The Role of Time Between Sex With Two Consecutive Partners on the Transmission Dynamics of Gonorrhoea	A metapopulation modelling framework for gonorrhoea and other sexually transmitted infections in heterosexual populations	Introducing vaccination against serogroup B meningococcal disease: An economic and mathematical modelling study of potential impact	Re-evaluating cost effectiveness of universal meningitis vaccination (Bexsero) in England: modelling study	Epidemiological impact and cost-effectiveness of universal vaccination with Bexsero(®) to reduce meningococcal group B disease in Germany	Modelling the cost-effectiveness of catch-up 'MenB' (Bexsero) vaccination in England.	Epidemiological impact and cost-effectiveness of universal meningitis b vaccination among college students prior to college entry	The potential impact of vaccination on the prevalence of gonorrhea	Modelling intervention strategies for preventing spread of extensively drug resistant gonorrhoea strains among australian MSM.	A multigroup model for a heterosexually transmitted disease	Models of gonorrhoea transmission from the mouth and saliva	Stability Analysis of SCIR-SI Compartmental Model for Meningococcal Meningitis Disease between Two Regions	Antibiotic-Resistant Neisseria gonorrhoeae Spread Faster with More Treatment, Not More Sexual Partners	Detection of antibiotic resistance is essential for gonorrhoea point-of-care testing: a mathematical modelling study	Gonococcal infection, infertility, and population growth: II. The influence of heterogeneity in sexual behaviour	The transmission dynamics of gonorrhoea: modelling the reported behaviour of infected patients from Newark, New Jersey	Vaccinating Italian infants with a new multicomponent vaccine (Bexsero®) against meningococcal B disease: A cost-effectiveness analysis	Modeling the public health impact of different meningococcal vaccination strategies with 4CMenB and MenACWY versus the current toddler MenACWY National Immunization Program in Chile.	On the relationship between meningococcal transmission dynamics and disease: Remarks on humoral immunity	The Role of Compensatory Mutations in the Emergence of Drug Resistance	The impact of gonorrhoea vaccination in men who have sex with men on prevalence and resistance: Mathematical modelling study.	Exploring the population-level impact of MenB vaccination via modeling: Potential for serogroup replacement	Potential public health impact of a Neisseria meningitidis A, B, C, W, and Y pentavalent vaccine in the United States.	Modelled evaluation of multi-component meningococcal vaccine (Bexsero®) for the prevention of invasive meningococcal disease in infants and adolescents in the UK	Exploring the Benefits of Molecular Testing for Gonorrhoea Antibiotic Resistance Surveillance in Remote Settings	Oral and anal sex are key to sustaining gonorrhoea at endemic levels in MSM populations: a mathematical model	Identifying factors that lead to the persistence of imported gonorrhoeae strains: a modelling study	A Gonococcal Vaccine Has the Potential to Rapidly Reduce the Incidence of Neisseria gonorrhoeae Infection Among Urban Men Who Have Sex With Men	Modelling meningococcal meningitis in the African meningitis belt	Persistence of Multiple Serovars of N. Gonorrhoeae	Assessment of Sexual Mixing Patterns	Estimates of the Prevalence and Incidence of Chlamydia and Gonorrhea Among US Men and Women, 2018	A comparative study for cost-utility analysis methods: An application to a case study on multicomponent vaccine against Meningococcal B Disease	Epidemiological impact and cost-effectiveness of introducing vaccination against serogroup B meningococcal disease in France	Potential impact of chemical prophylaxis on the incidence of gonorrhoea	The potential public health impact of adolescent 4CMenB vaccination on Neisseria gonorrhoeae infection in England: a modelling study	Implication of Ariaal Sexual Mixing on Gonorrhea	A space-time conditional intensity model for invasive meningococcal disease occurrence
	Author	Aledort, Hook, Weinstein, Goldie	Argante, Tizzoni, Medini	Asamoah , Nyabadza , Seidu, Chand, and Dutta	Bartelsman, Vaughan, van Rooijen, de Vries, Xiridou	Beck, Klint, Garcia, Abbing, Veronique Abitbol, Akerborg, Argante, Bekkat-Berkani, Hogea, Neine, Vadivelu, Whelan, Meszaros	Bos, Rumke, Welte, Spanjaard, van Alphen, Postma	Breton M.-C., Huang L., Snedecor S.J., Cornelio N., Fanton-Aita F.	Buyze, Vanden Berghe, Hens and Kenyon	Carey, Kelly A. AND Newman, Lori M. AND Spicknall, Ian H.	Chan, McCabe, Fisman	Chen, Ghani, and Edmunds	Chen, Ghani and Edmunds	Christensena, Hickmana, Edmunds, Trottera	Christensen, Trotter, Hickman, Edmunds	Christensen H, Irving T, Koch J, Trotter CL, Ultsch B, Weidemann F, Wichmann O, Hellenbrand W.	Christensen H., Trotter C.L.	Chung, Hutton	Craig, Gray, Edwards, Apicella, Jennings, Wilson, Seib	Duan Q., Wood J. ,Hui B., Regan D.	Edwards, Kim , van den Driessche	Fairley, Cornelisse, Hocking, Chow	Fajar, Sari	Fingerhuth, Bonhoeffer, Low, Althaus	Fingerhuth, Low, Bonhoeffer and Althaus	Garnett, Swinton, Brunham, Anderson	Garnett, Mertz, Finelli, Levine, St Louis	Gasparini, Landa, Amicizia, Icardi, Ricciardi, de Waure, Tanfani, Bonanni, Lucioni, Testi & Panatto	Grana M.G., Cavada G., Vasquez M., Shen J., Maervoet J., Klint J., Gomez J.A.	Guzzetta, Manfredi, Gasparinic, Panatto, Edmunds	Handel, Regoes, Antia	Heijne J., Xiridou M., Turner K., Van Benthem B., Low N.	Hogea, Van Effelterre , Vyse	Huang L., Snedecor S.J., Balmer P., Srivastava A.	Huels, Clements, Mcgarry, Hill, Wassil and Kessabi	Hui, Ryder, Su, Ward, Chen, Donovan, Fairley, Guy, Lahra, Law, Whiley, Regan	Hui, Fairley, Chen, Grulich, Hocking, Prestage, Walker, Law, Regan	Hui, Whiley, Donovan, Law, Regan	Hui, Padeniya, Rebuli, Gray, Wood, Donovan, Duan, Guy, Hocking, Lahra, Lewis, Whiley, Regan, Seib	Irving, Blyuss, Colijn and Trotter	Joyce, Garnett, Renton, Whitaker and Ison	Kault	Kreisel, Weston, St. Cyr, Spicknall	Landa, Tànfani, Testi	Lecocq, du Chatelet, Taha, Levy-Bruhl, Dervaux	LEE, UTIDJIAN, SINGH, CARPENTER, CUTLER	Looker, Booton , Begum , Beck , Shen, Turner, Christensen	MCCLUSKEY, ROTH, VAN DEN DRIESSCHE	Meyer, Elias, Höhle
	Year	2005	2016	2018	2017	2020	2006	2020	2018	2022	2011	2008	2009	2013	2014	2016	2017	2020	2015	2021	2010	2019	2019	2016	2017	1992	1999	2016	2021	2009	2006	2020	2015	2022	2014	2015	2015	2016	2022	2011	1992	1992	2021	2017	2016	1972	2023	2005	2012
	Country of study	USA	England	Sub-Saharan Africa	The Netherlands	England	Netherlands	Canada	Belgium	USA	Canada/USA	UK	UK	UK	UK	Germany	UK	USA	Australia	Australia	USA	USA	Indonesia and Saudi Arabia	Switzerland	Switzerland	UK	USA	Italy	Chile	UK	USA	Netherlands	UK (England and Wales) and Czech Republic.	USA	UK	Australia	Australia	Australia	Australia	UK	UK	Australia	USA	Italy	France	USA	UK	Kenya	Germany
Infectious disease system	Neisseria gonorrhoeae Neisseria meningitidis	Neisseria gonorrhoeae	Neisseria meningitidis	Neisseria Meningitidis	Neisseria gonorrhoeae	Neisseria meningitidis	Neisseria meningitidis	Neisseria meningitidis	Gonorrhoea	Neisseria gonorrhoeae	Gonorrhoea	Gonorrhoea	Gonorrhoea	Meningococcal	Meningococcal	Meningococcal	Meningococcal	Meningococcal	N. gonorrhoeae	N. gonorrhoeae	Gonorrhoea	Gonorrhoea	Meningococcal	N. gonorrhoeae	Gonorrhoea	Gonorrhoeae	Gonorrhoeae	Meningococcal	Meningococcal	Neisseria meningitidis	Gonorrhoeae	Gonorrhoeae	Neisseria meningitidis	Neisseria meningitidis	Meningococcal	Gonorrhoea	Gonorrhoea	Gonorrhoea	Gonorrhoea	Meningococcal	Gonorrhoeae	Gonorrhoeae	Neisseria gonorrhoeae	Neisseria meningitidis	Neisseria meningitidis	Neisseria gonorrhoeae	Neisseria gonorrhoeae	Neisseria gonorrhoeae	Neisseria meningitidis
Vaccine	BexSero, MenB,..	-	MenB	-	Bexsero	MenB	MenB-pneumococcal	Trumemba	-	theoretical	-	-	-	theoretical	Bexsero	Bexsero	Bexsero	MenB	theoretical	-	Bexsero	Bexsero	-	-	-	-	-	Bexsero	Bexsero	-	-	MeNZB	Bexsero	theoretical	Bexsero	-	Bexsero	-	theoretical	-	-	-	-	theoretical	MenB	theoretical prophylactic compound	Bexsero	-	-
Model Type	Population-based dynamic transmission model Markov model Economic model Agent-based model Network model (Agent-based model)	markov model, static, no real transmission	Dynamic transmission model stochastic differential equations	Dynamic transmission model	Transmission model	Population-based dynamic transmission model	Markov model	Markov	Separable Temporal Exponential Random Graph Models (STERGMs)	Population-based dynamic transmission model	Transmission model	Transmission model	Transmission model	Transmission model	Transmission model	Population-based dynamic transmission model	Population-based dynamic transmission model	Transmission model	Agent baed Markov	Markov Network	Transmission model	Transmission model	Transmission model	Transmission model	Transmission model	Transmission model	Transmission model	Markov	Population-based dynamic transmission model	Transmission model	Transmission model	Population-based dynamic transmission model	Dynamic transmission model	Markov	Transmission model	Transmission model	Transmission model	Transmission model	Agent based Markov	Transmission model	Transmission model	Probability model	population based, static, no transmission	Markov	morkov model, static (but attack rates are prevalence/time dependent)	simple exponential growth model, dynamic	Population-based dynamic transmission model	population based dynamic transmission model	spatio-temporal point process model
Model source	de novo or previously published	de novo	de novo (but based on others)	Previously published	Previously published	de novo (but based on others)	de novo	based on Ortega-Sanchez	de novo	de novo	Previously published	Previously published	Previously published	Previously published	Previously published	based on their previous work	based on their previous work	Previously published	base on Grey 2009	de novo	Previously published	Previously published	Previously published	Previously published	Previously published	Previously published	Previously published	de novo	based on Beck	Previously published	Previously published	de novo	Previously published	based on Breton	Previously published	Previously published	Previously published	Previously published	based on their (and other) previous work	Previously published	Previously published	Previously published	de novo, found in SI	based on Gasparini	de novo (but similar to deWals2007, not incl in review)	de novo	de novo	de novo	de novo
	Programming language	not said																																									python		MS Excel	-		analytic	R, package surveillance
Model assumptions	Assumptions made in model formulation by the study, e.g. Homogenous	6% incidence annually in 15year old girls	age structured until 40, afterwards 40+	Migration or birth rate for the susceptible compartment, Vaccine was assumed not to be 100% perfect	NA	3 infections, B, ACWY, other, no co-infection age structured population, with mixing according to Polymod, steady state assumed for each age group to calibrate model	9 years protection of vaccine		The choice of partner does not depend on individual characteristics of ego or their partner. Its also does not adjust for serosorting. Sexual behaviour is not altered based on gonorrhoeae.		It was assumed that treatment effects were instantaneous and that treatment was 100% effective in individuals with susceptible infection and 0% effective in individuals with resistant infection	Gap lengths were based on the time between the first sexual intercourse with the most recent partner and the last sexual intercourse with the second most recent partner.	The authors assumed that men and women behaved similarly these subpopulations to be of the same average size, access to care, random sexual mixing, and similar sexual behaviour other than for the proportion with high sexual risk activity.	Model assumes the vaccine protects against disease only; the transmission dynamic model also allows the vaccine to protect against carriage (accounting for herd effects).	Age specific forces of infection were assumed to be constant over time for meningococcal strains that are non-vaccine preventable. Vaccinated individuals were assumed to acquire immunity after their second dose of vaccine.			We assumed that students enter college at the age of 18 and that carriers are half as infectious as cases.	strong assumptions, coverage is high and protection lasts over the highestrisk period		The disease does not cause death, and the male and female population sizes in each group are constant. Only heterosexual contacts transmit infection, and transmission depends on the proportion of infectious individuals in each group and each sex.	NA	NA	The proportion of antibiotic-resistant N. gonorrhoeae follows logistic growth	A low test specificity to detect resistance against the first-line antibiotic would result in increased use of the second-line antibiotic, and thus, simultaneously decrease the level of resistance against the first-line antibiotic and increase the level of resistance against the second-line antibiotic.	It was assumed that individuals within the two activity classes selected sexual partners of the opposite sex at random, so that the probability that a person from one activity class selected a partner in the same or the other activity class simply depended on the proportion of the total number of available partnerships supplied by a particular activity class. It is called Proportional choice or m…				Susceptible are assumed to acquire meningococcal infections, or N. lactamica, at the same rates as fully susceptible individuals, but to suffer different, possibly smaller, risks of invasive disease.	There are no differences in transmission between treated and untreated individuals. Treatment does not influence the resistant pathogen and the process of resistance emergence the endemic steady state does not change.		The model is implicit interaction between different serogroups B & C.		The authors assumed successful vaccination (seroconversion) confers complete protection against VP meningococcal disease (direct effect) and may confer some protection against VP carriage acquisition (indirect effect).	All gonorrhoea infections in the population are sensitive to treatment but that treatment failure may occur, on rare occasions, for reasons not related to AMR (e.g. adherence failure).	The authors assumed that infections are localised, and the infection status at one site has no effect on the natural history or susceptibility and transmissibility of infection at the other sites.	NG can be transmitted bidirectionally between urethra and rectum through unprotected anal sex and bidirectionally between urethra and pharynx through unprotected oral sex.					very simple model, e.g. force of infection is constant, number of AMR strain is total estimate multiplied by proportion of lab samples showing AMR or elevated MIC to any AM. Age groups do not interact with each other (ie results for group A plus results for group B is not equal to results for group A and B combinde)		no transmission but age-specific attack rates, infected can either recover, die or carry long term effects	exponential growth assumed		specific to Ariaal population, 11-22 year olds are sexually active singles, thereafter married etc.	two menigococcal finetypes, C and B. number of influenza cases as endemic covariate.
Model formulation/class	Stochastic Deterministic Compartmental (SIS, SVIR, SEIR, SIR, …) Age-structured Population -structured model (based on sexual partner) Multi-strain model	deterministic	stochastic	deterministic	deterministic	deterministic	stochastic	stochastic	network	deterministic	deterministic	deterministic	deterministic	deterministic	deterministic	deterministic	deterministic	deterministic	stocahstic	network	deterministic	deterministic	compartmental	deterministic	deterministic	deterministic	deterministic	stocahstic	deterministic	deterministic	deterministic	deterministic	age-structured, compartmental	stocahstic	Transmission model	Transmission model	Transmission model	Transmission model	stochastic	Transmission model	age-structured, compartmental	Probability model	uninfected-symptomatic-asymptomatic, random sampling of parameters	stocahstic	deterministic, SIR, age structured	deterministic, one equation only	deterministic	deterministic, SIS, four groups: men-women and married-single	stochastic, population age groups, gender as co-factors (but not classes)
Model structure (diagram if available)	(diagrams from original studies, all rights remain with original author/publisher)
Transmission Route	Oral, Co-infection, Sexual	not said	Infected carrier	infected carrier	anogenital				oropharynx, rectum and urethra		Infected carrier	Infected carrier	Infected carrier	Infected carrier	Infected carrier			Infected carrier			Infected carrier	Infected carrier	Infected carrier	Infected carrier	Infected carrier	Infected carrier	Infected carrier			Infected carrier	Infected carrier		Person-to-person through droplets of respiratory or throat secretions from carriers		Infected carrier	Infected carrier	Infected carrier	Infected carrier		Infected carrier	Infected carrier	Infected carrier	genital infections only		not said	not said		not said	not said
Methodology used	Differential equations (ODE or PDE) Jump processes (stochastic) Analytical Neural networks	difference equations	PDEs	ODEs & Optimal Control Analysis	ODEs	ODEs	Markov	Markov	Graph Network	Ode	ODEs	ODEs	ODEs	ODEs	ODEs	ODE/Markov	ODE	ODEs	Markov	Markov	ODEs	ODEs	ODEs	ODEs	ODEs	ODEs	ODEs	Markov	ODE	ODEs	ODEs	ODE	Partial differential equations	Markov	ODEs	Markov	ODEs	Markov	Markov	ODEs	ODEs	PDEs	steady state analysis of simple ODE system, MonteCarlo sampling of parameters	Markov	difference equations (assumed)	-	ODE	ODEs, R0 calculated by as eigenvalue of next generation matrix	conditional intensity function (CIF) with endemic and epidemic components. 600 models fitted to data to screen parameter space, top 10 further analysed.
Validation technique	Model fitting Sensitivity analysis Model Calibration	SA (for CE analysis)	Calibrated by fitting and Monte Carlo maximum likelihood (MCML)	Numerical Simulation (no Clinical data)	Sensitivity Analysis	Sensitivity Analysis	Sensitivity Analysis	Sensitivity Analysis	Calibration	SA	Calibration	Parametalized, Calibration	Sensitivity and Calibration	Sensitivity Analysis	based on previous work	Sensitivity Analysis	based on previous work	Sensitivity & Cost-effectiveness	some variation of parameters	Validation with data	Stability analysis	Senility analysis	Simulation	Sensitivity and Calibration	Sensitivity and Calibration	Calibration & Stability analysis	Calibration	Sensitivity Analysis	-	Fitting & Calibration	Fitting & Calibration	variation of parameters	Calibrated by fitting	kind of SA	Calibration & Uncertainty analysis	Calibration	Calibration	Calibration	parameter space	Calibration	Calibration	Calibration	none, but performed SA	-	SA	none	SA	none	sensitivity analysis
Population types	e.g MSM 18 - 25year olds London population	women, 15-29 year old, that attend emergency departments	general		MSM	infants/toddler and Adolescents	general	general	MSM	hetero	general	Male & Female	Male & Female	Infant/Toddler/Adolescent	Infant/Toddler/Adolescent	general	general	Collage students	hetero	MSM, 16-65	Male & Female	MSM		MSM and HMW	MSM and HMW	Male & Female	Male & Female	general	general	Infants	general, 15-39	MSM, 15-60	Infants/toddler, Adolescents and Catch-up (1-17 yrs)	general	Infant/Toddler/Adolescent	indigenous populations, 15-35	MSM	MSM	MSM, 16-80				15-39 year old US population	general	French population	-	hetero	Ariaal population in Kenya (former nomadic tribe)	population of Germany
Results	results of the study	not useful for us	The used method could predict VE with only little data (2 years) after start of vaccination campaing	The best way of controlling the transmission of meningitis in Sub-Saharan Africa is for every individual to get vaccinated against meningitis and report any suspected symptoms to health officers.	Their results indicate that Point-of- Care testing should be available and encouraged at the STI clinic among MSM; otherwise the increase of gonorrhoea in Amsterdam will be increase.	in the population where MenB IMD is predominant, 4CMenB Infant vaccination should be considered in all strategies	combination vaccine would save 35 lives per year and prevent 71 cases of severe sequelae. This translates into 860 life-years gained, or 1128 QALYs gained.	adolescent vaccination probably not cost-effective	The screening level in Belgium in 2010 (3.5%) does not decrease prevalence compared with no screening. Even if half of the population would be screened, only a limited reduction in prevalence is attained, e.g. NG prevalence in the pharynx decreases from 11.9% to 10.2%	meningitis vaccine providing low efficacy cross-protection against gonorrhea acquisition and short duration of protection could result in a large reduction in gonorrhea prevalence in the United States	Absent antimicrobial resistance, strategies that focus on treatment of highest risk individuals result in collapse of disease transmission. When antimicrobial resistance exists, a focus on the core group causes rebound in incidence, with maximal dissemination of antibiotic resistance.	The model was able to reproduce patterns of gonococcal infection in the United Kingdom. Assortative (like-with-like) mixing of individuals with short gaps between partnerships was required for gonorrhoea infection to persist	The authors suggested how the MP model potentially explains several epidemiological observations about gonorrhoea and other STIs	We estimate 27% of meningococcal disease cases could be prevented over the lifetime of an English birth cohort by vaccinating infants at 2,3,4 and 12 months of age with a vaccine that prevents disease only; this strategy could be cost-effective at £9 per vaccine dose.	The use of Bexsero in the UK, which recommended routine infant immunisation at 2, 4, and 12 months of age, subject to a cost effective vaccine price	cost-effectiveness ratio (ICER) was >500,000EUR per QALY, not cost effective	Extending catch-up further to 3–4 year olds was not cost-effective	The vaccination strategy was estimated to reduce MenB incidence by 63% and outbreak frequency rate by 90%.	We conclude that a vaccine of moderate efficacy and duration could have a substantive impacton gonococcal prevalence, and disease sequelae	most effective strategies combine testing targeted at regular and casual partners with increased rates of population testing	If disease can persist in the core group in isolation, then the amount of increase of treatment or decrease of the contact rate of infectious males (or females) in the core group that is required to eradicate the disease is expressed in terms of model parameters.	We describe studies of gonorrhoea detection in saliva, saliva use during sex, epidemiological studies of kissing and oropharyngeal gonorrhoea, as well as studies aided by mathematical models.	The vaccination program can be used to control the transmission of Meningococcal meningitis disease.	As higher treatment rates result in faster spread of antibiotic resistance, treatment recommendations for N. gonorrhoeae should carefully balance prevention of infection and avoidance of resistance spread	POC tests with very high sensitivity for the detection of resistance are needed to slow down resistance spread more than by using culture	Our analyses highlight the significance of these patterns of mixing to the predicted impact of a given overall level of the prevalence of gonococcal infection on the population growth rate	The potential importance of asymptomatic infections and infections in those who are diseased and do not attend public health services ans screening through contact-tracing.	ICER per QALY was €109,762 in the scenario where official data on disease incidence are considered	most impact with menB in infants and menACWY in toddlers and adolescnets	The best-fit corresponds to the situation where N. lactamica essentially always confers cross-protection.	The authors showed that resistance emergence depends on the level of drug use in a strongly nonlinear fashion	vaccine with 30% VE cannot prevent AMR, even with high uptake or durable protection. However, it increases time to AMR development by several years. For a fixed uptake of 40% a vaccine needs a minimum VE of 90% to prevent AMR development completely	Model projections over the time using UK setting with parameter fitting says vaccine efficacy against serogroup B IMD is 78% and there is no cross-protection effects.	most beneficial MenABCWY vaccine schedule was 2 doses at age 11 years and 1 dose at age 16 years	The model showed the best strategy to be a routine vaccination programme at ages 2, 3, 4, 12 months and 14 years combined with a 5-year catch-up programme in toddlers aged 12–24 months and adolescents aged 15–18 years	AMR surveillance would be enhanced by the use of a molecular resistance test at diagnosis by enabling more timely detection of resistance and more targeted treatment.	The probability of gonorrhoea persisting is reduced if use of condom for oral sex is increased to more than 15% of acts.	The probability of the imported NG strain persisting increases to 4.4% if there are at least three importation events per month within a 1-year period	With a gonococcal vaccine of 100% or 50% protective efficacy, gonorrhea prevalence could be reduced by 94% or 62%, respectively, within 2 years if 30% of MSM are vaccinated on presentation	The authors showed that the complex and irregular timing of epidemics could be caused by the interaction of temporary immunity conferred by carriage of the bacteria together with seasonal changes in the transmissibility of infection.	The model provide a framework for the use of Phonotypic markers to assess behaviour change in sexually active population.	It was found that in this population mixing is not far from random with respect to partner change rates.	estimated 209,000 prevalent cases, 4M incident cases for 2018, half of which AMR infections	All ICER are >100,000EUR, so not cost effective	514 cases and 50 deaths occur annually without vaccination	reducing the growth rate leads to a slower increase or even decrease of the number of infected	universal vaccine programme can avert 25% ) of heterosexual infectionsd over 70 years	men report more sexual partners than women, disease should not maintain in population without external factors, men might frequent prostitutes	no link found between menigitis and influenza numbers
AMR	(model will be the same as above)	-							AMR		AMR									AMR				AMR	AMR						AMR	AMR				AMR		AMR					yes but only as proportion of totals		-	no		no	no
Antibiotics	penicillins, sulphonamides,…								theoretical		theoretical									Ceftri												Ceftri						Cipro					resistance to ciprofloxacin, tetracycline, or penicillin, or elevated minimum inhibitory concentrations (MICs) to azithromycin, ceftriaxone, or cefixime
Fulfills all inclusion and exclusion criteria		NO	YES	NO	NO	YES	YES	YES	YES	YES	YES	NO	NO	YES	YES	YES	YES	YES	YES	YES	NO	NO	NO	YES	YES	NO	NO	YES	YES	NO	YES	YES	YES	YES	YES	YES	NO	YES	YES	NO	NO	NO	YES	YES	YES	NO	YES	NO	NO
Extracted By	SIO (Segun Oke) SM (Soeren Metelmann)	SM	SIO	SIO	SIO	SIO	SIO	SM	SIO	SM	SIO	SIO	SIO	SIO	SIO	SM	SM	SIO	SM	SM	SIO	SIO	SIO	SIO	SIO	SIO	SIO	SM	SM	SIO	SIO	SM	SIO	SM	SIO	SIO	SIO	SIO	SM	SIO	SIO	SIO	SM	SM	SM	SM	SM	SM	SM
Extraction Date		2022-10-28	2022-10-12	2022-10-12	2022-10-12	2022-10-12	2022-10-12	2023-09-21	2022-10-12	2023-09-21	2022-10-12	2022-10-12	2022-10-12	2022-10-12	2022-10-12	2023-09-21	2023-09-21	2022-10-12	2023-09-21	2023-09-21	2022-10-12	2022-10-12	2022-10-12	2022-10-12	2022-10-12	2022-10-12	2022-10-12	2023-09-21	2023-09-21	2022-10-12	2022-10-12	2023-09-21	2022-10-12	2023-09-21	2022-10-12	2022-10-12	2022-10-12	2022-10-12	2023-09-21	2022-10-12	2022-10-12	2022-10-12	2022-10-28	2023-09-21	2022-10-28	2022-10-28	2023-09-21	2022-10-28	2022-10-28
[truncated: 40 more columns]
