# Supplementary material for: A systematic review to identify research gaps in studies modeling MenB vaccinations against Neisseria infections
Source: PLoS One. 2025 Jan 2;20(1):e0316184. doi: 10.1371/journal.pone.0316184 (PMC11694989; doi:10.1371/journal.pone.0316184)
Supplement: S3 File — (XLSX) [file pone.0316184.s003.xlsx]

## Sheet: assessment
	Model Structure and Assumptions	Is the structure of the model and key assumptions reasonable?	Is there a sufficient description of the model structure, assumptions, and limitations that support key modelling decisions?	Do the authors provide a complete mathematical description of their model?	Is there a formal process to compare alternative model structures or assumptions to inform the final model?	Calibration	Was model calibration or parameter fitting conducted?	Is the calibrated model result broadly consistent with observed data used in calibration?	Influential Model Inputs	Are the most influential inputs in the analysis (e.g. key effect size of intervention) tested in the sensitivity analysis?	Robustness of Sensitivity Analysis	Was a one-way sensitivity analysis performed with a range of values that is reasonable?	Even when 1-2 parameters are varied as part of a one-way sensitivity analysis the the model conclusions do not change in the eyes of the reviewer?	Robustness of Uncertainty Analysis	Was a multivariate uncertainty analysis conducted in which multiple parameters are simultaneously varied by choosing values from a distribution?	Does the uncertainty analysis produce a robust 95% uncertainty interval that is broadly consistent with the study conclusion?	Face Validity	Is the model conclusion broadly agreeable with expert intuition?	External/Internal Validation	Was some form of validation with the model prediction, either external or internal, conducted?	In the validation, was the model prediction consistent with the observed data and conducted with meaningful rigor?	Generalizability	Are the results and the model inputs relevant to the policy topic at hand?	No Funder Conflict of Interest	The study disclose no secondary interests which call into question overall study conclusions?	Model reference	Is the model taken or derived from other modelling studies?	Assessment
YES		Model structure and assumptions are reasonable, straightforward, and intuitive.	The authors provide a step-by-step overview of the model construction as well as key modelling decisions. The authors also provide adequate discussion of key limitations and justification of their modeling approach.	A mathematical description with governing model equations is provided, as well as descriptions of the equations.	A formal process of model structure comparison, involving the use of a method such as AIC, BIC, or goodness-of-fit criteria to choose between structural assumptions, is completed. Overarching model structures and approaches are compared.		Model calibration or parameter fitting is performed.	The outcomes of parameter fitting/model calibration produced model outputs that are broadly consistent with observed data.		Of the (fixed) model inputs, those that are determined or expected to be influential by the reviewer are tested in some form of sensitivity analysis. Sources for these model inputs are high quality and robust studies. High quality and robust studies include systematic reviews, meta-analyses, and other study types that synthesize many other works as well as randomized controlled trials. In cases o…		One-way sensitivity analysis, or an alternative method of determining which parameters individually most influence model outputs (e.g. partial rank correlation coefficients, random forest), is performed, sensitive parameters are reported, and the methods of analysis follow good practice guidelines as established in the field. Note that sensitivity analysis as defined here differs from uncertainty…	One-way sensitivity analysis is present, and none of the parameters when varied substantially challenge the model conclusions as determined by the reviewer.		Multivariate uncertainty analysis, or some other means of simultaneously varying multiple model parameters with the aim of generating a range or distribution of model outputs, is conducted on multiple model parameters which, in the eyes of the reviewer, could significantly affect model conclusion if there was any uncertainty regarding their true values. Note that uncertainty analysis as defined h…	Uncertainty analysis produces a 95% interval. The confidence interval produced is broadly consistent with the study conclusion in the eyes of the reviewer. If model outputs are generated through sampling from parameter distributions instead of using point estimates, then this item is automatically “yes”.		Reviewers deem all or most of the model outputs as reasonable given the inputs.		A model validation was conducted in some capacity in the study. Internal validation would involve splitting datasets used in drafting the model such that some part of the data is used for parameter calibration and the other fraction is used for validation, similar to a "training" and "testing" set. External validation involves using a dataset that was not used at all in calibrating the model for …	In the final iteration of the model structure after validation, a reasonable prediction/fit is achieved that is broadly consistent with data used for validation.		Model inputs and outputs are relevant to the policy topic at hand, as deemed by the reviewer.		No secondary interests are disclosed, or the reviewer deems disclosed interests to have little to no bearing on the study conclusion.
NO		Any of the points under YES not met	Any of the points under YES not met	Any of the points under YES not met	Any of the points under YES not met		Any of the points under YES not met	Any of the points under YES not met		Any of the points under YES not met		One-way sensitivity analysis is lacking, or the reviewer finds the methods of the analysis questionable, or the reviewer deems that the ranges of values used are not reasonable.	One-way sensitivity analysis is performed, and 1-2 or more parameters when varied substantially challenge the model conclusions, as determined by the reviewer.		Uncertainty analysis is not multivariate or is not conducted at all.	Any of the points under YES not met		Reviewers deem only some or few of the outputs as reasonable given the inputs.		Any of the points under YES not met	Any of the points under YES not met		Model inputs or outputs are not relevant to the policy topic at hand.		Secondary interests (e.g. funding source, financial, professional) are disclosed that the reviewer deems to have some bearing on the study conclusion.
MC studies
Argante		Y	Y	Y	N		Y	Y		Y		Y	Y		N	Y		Y		Y	Y		Y		N - 2/3 funded by GSK		Trotter, Christensen, Guzetta		+	+	+	+		+	+	+
Beck		Y	Y	Y	N		Y	Y		Y		Y	Y		N	N		Y		Y	Y		Y		N - working for GSK		Trotter, Christensen, Huels		+	+	+	+		+	+	+
Bos		Y	Y	N	N		Y	Y		Y		Y	Y		Y	Y		Y		N	NA		Y		Y		novel			+	+	+	+	+		+	+
Breton		Y	Y	N	N		(Y)	Y		Y		Y	Y		N	N		Y		N	NA		Y		N - working for Pfizer		Ortega-Sanchez			+	+	+		+		+
Christensen2013		Y	Y	Y	(Y) - building a Markov and an ODE model, but not really compared?		(Y)	Y		Y		Y	Y		(Y)	(Y)		Y		N	NA		Y		Y		novel-ish		+	+	+	+	+	+		+	+
Christensen2014		Y	Y	(Y)	N		(Y)	Y		(N)		NA	NA		NA	N		Y		N	NA		Y		Y		Christensen2013			+				+		+	+
Christensen2016		Y	Y	Y	(Y) - building a Markov and an ODE model, but not really compared?		(Y)	Y		Y		Y	Y		(Y)	(Y)		Y		N	NA		Y		N - payments by Pfizer and GSK		Christensen2013		+	+	+	+	+	+		+
Christensen2017		Y	Y	(Y)	N		(Y)	Y		N		N	NA		N	N		Y		N	NA		Y		N - payments by Pfizer and GSK		Christensen 2013			+				+		+
Chung		Y	Y	Y	N		Y	Y		Y		Y	Y		Y	Y		Y		N	NA		Y		Y		novel		+	+	+	+	+	+		+	+
Gasparini		Y	Y	N	N		(Y)	Y		Y		Y	Y		Y	Y		Y		N	NA		Y		Y		novel			+	+	+	+	+		+	+
Grana		Y	Y	N	N		Y	Y		N		N	N		N	N		Y		N	NA		Y		N - all working for GSK		Beck			+				+		+
Hogea		Y	Y	Y	N		Y	Y		N		N	NA		N	N		Y		N	NA		Y		N - all working for GSK		Trotter		+	+				+		+
Huang		Y	Y	N	N		(N)	NA		N		(Y)	Y		N	N		Y		N	NA		Y		N - all working for Pfizer		Breton					+		+		+
Huels		Y	Y	Y	N		Y	Y		Y		N	NA		Y	Y		Y		N	NA		Y		N - all work for Novartis		Trotter		+	+	+		+	+		+
Landa		Y	Y	N	(Y) - compare three techniques		N	NA		N		N	NA		N	N		Y		N	NA		(Y)		Y		Gasparini							+		+	+
Lecocq		Y	Y	N	N		(Y)	Y		Y		Y	Y		Y	Y		Y		N	NA		Y		(Y) - 1/5 authors worked for GSK and Pfizer		de Wals (menC)			+	+	+	+	+		+	+
Pouwels		Y	Y	N	N		(Y)	Y		Y		Y	Y		Y	Y		Y		N	NA		Y		(Y) - 2/5 authors receive funding from GSK and Pfizer		novel			+	+	+	+	+		+	+
Scholz		Y	Y	N	N		Y	Y		Y		Y	Y		Y	Y		Y		N	NA		Y		N - all working for or funded by GSK		Beck			+	+	+	+	+		+
Simpson		Y	(Y) - limitations missing	Y	(Y) - compare age-structured and unstructured models		(Y)	Y		N		N	NA		N	N		Y		N	NA		Y		Y		novel		+	+				+		+	+
Tu		Y	Y	N	N		(Y)	Y		Y		Y	Y		Y	N		Y		N	NA		Y		Y		novel			+	+	+	+	+		+	+
GC studies
Buyze		Y	Y	N	N		N	NA		N		N	NA		N	N		(Y) - screening does not reduce prevalence but increases AMR		N	NA		Y		Y		Yorke1978							+		+	+
Carey		Y	Y	Y	N		Y	Y		Y		Y	Y		(N)	Y		Y		N	NA		Y		Y		novel		+	+	+	+		+		+	+
Chan		Y	Y	Y	N		Y	Y		N		N	N		N	N		Y		N	NA		Y		Y		Bonhoeffer 1997		+	+				+		+	+
Craig		Y	Y	N	N		(Y)	Y		Y		N	N		Y	N		Y		N	NA		Y		Y		Grey 2009			+	+		+	+		+	+
Duan		Y	Y	Y	N		Y	Y		N		(Y)	Y		N	N		Y		Y	Y		Y		Y		novel		+	+		+		+	+	+	+
Fingerhuth2016		Y	Y	Y	N		Y	Y		Y		Y	Y		Y	Y		Y		N	NA		Y		Y		Chan		+	+	+	+	+	+		+	+
Fingerhuth2017		Y	Y	Y	N		Y	Y		Y		Y	Y		Y	Y		Y		N	NA		Y		N - all funded by RaDAR-GO		Fingerhuth2016		+	+	+	+	+	+		+
Handel		Y	Y	Y	Y - deterministic vs stochastic		N	NA		Y		Y	Y		N	NA		Y		N	NA		Y		Y		novel		+		+	+		+		+	+
Heijne		Y	Y	Y	N		Y	Y		Y		N	NA		Y	Y		Y		N	NA		Y		(N) - 1/7 funded by GSK, 1/7 by FINDDx		novel		+	+	+		+	+		+
Hui2015		(Y) - exp instead of logistic spread?	Y	N	N		Y	Y		N		N	N		N	N		Y		N	NA		(N)		Y		Hui2013			+				+			+
Hui2016		Y	Y	N	N		N	NA		N		N	NA		N	N		Y		N	NA		Y		Y		Hui2015							+		+	+
Hui2021		Y	Y	N	N		Y	Y		N		N	NA		N	Y		Y		N	NA		Y		Y		Zhang, Fairley, Hui2015			+				+		+	+
Kreisel		Y	Y	Y	N		Y	Y		Y		N	NA		Y	Y		Y		N	NA		Y		Y		novel		+	+	+		+	+		+	+
Looker		Y	Y	Y	N		Y	Y		Y		(Y)	Y		(Y)	Y		Y		(N) - not shown	NA		Y		N - 5/7 employed or funded by GSK or Sanofi		novel		+	+	+	+	+	+		+
Padeniya		Y	Y	Y	N		Y	Y		Y		(Y)	Y		Y	Y		Y		N	NA		Y		Y		novel		+	+	+		+	+		+	+
Pinsky		Y	Y	Y	Y		NA	NA		N		NA	NA		NA	NA		Y		N	NA		N		Y		Yorke 1976		+					+			+
Regnier		Y	Y	Y	N		Y	Y		Y		Y	Y		Y	Y		Y		N	NA		Y		N - all work for Novartis		novel		+	+	+	+	+	+		+
Reichert		Y	Y	Y (scripts available online)	N		Y	Y		Y		Y	Y		N	NA		Y		N	NA		Y		(Y) - only minor funding of 1 author		Tuite		+	+	+	+		+		+	+
Riou		Y	Y	Y	Y - compare one step with multiple step models		Y	Y		Y		Y	Y		Y	Y		Y		N	NA		Y		(Y) - only minor funding of 1 author		novel		+	+	+	+	+	+		+	+
Trecker		Y	N	Y	N		N	NA		Y		(Y)	Y		N	N		Y		N	NA		Y		Y		Chan				+			+		+	+
Tsoumanis		Y	Y	N (but point to published model)	N		Y	Y		Y		Y	Y		Y	Y		Y		N	NA		Y		Y		Jeness2017 (HIV)			+	+	+	+	+		+	+
Tuite		Y	Y	Y	N		Y	Y		Y		Y	Y		N	N		Y		N	NA		Y		Y		novel		+	+	+	+		+		+	+
Turner		Y	Y	Y	(Y) - compare two structures		N	NA		N		N	NA		N	N		Y		N	NA		Y		Y		novel		+					+		+	+
Whittles2017		Y	Y	Y	N		Y	Y		Y		NA	NA		Y	Y		Y		Y	Y		Y		Y		novel		+	+	+		+	+	+	+	+
Whittles2019		Y	Y	Y	(Y) - compare structures		Y	Y		Y		N	NA		Y	Y		Y		N	NA		Y		Y		whittles2017		+	+	+		+	+		+	+
Whittles2020		Y	Y	Y	N		Y	Y		Y		N	NA		Y	Y		Y		N	NA		Y		Y		whittles2017		+	+	+		+	+		+	+
Whittles2022		Y	Y	Y	N		Y	Y		Y		N	NA		Y	Y		Y		N	NA		Y		(Y) - only minor funding of 1 author		whittles2017, whittles2020		+	+	+		+	+		+	+
Xiridou2014		Y	Y	Y	N		Y	Y		Y		(N) - just looked at different scenarios	NA		Y	Y		Y		N	NA		Y		Y		bonhoeffer, chan		+	+	+		+	+		+	+
Xiridou2016		Y	Y	Y	N		Y	Y		Y		(N) - just looked at different scenarios	NA		Y	Y		Y		N	NA		Y		Y		xiridou2014		+	+	+	+	+	+		+	+
Yaesoubi2020		Y	Y	Y	N		Y	Y		Y		Y	Y		Y	Y		Y		N	NA		Y		Y		tuite		+	+	+	+	+	+		+	+
Yaesoubi2022		Y	Y	Y	N		Y	Y		Y		Y	Y		Y	Y		Y		Y	Y		Y - but no intercity transmission is limiting		(Y) - only minor funding of 1 author		Yaesoubi2022		+	+	+	+	+	+	+	+	+
Zienkiewicz		Y	Y	Y	N		Y	Y		Y		Y	Y		N	NA		Y		N	NA		Y		(Y) - only minor funding of 1 author		turner		+	+	+	+		+		+	+
