# Supplementary material for: A systematic review to identify research gaps in studies modeling MenB vaccinations against Neisseria infections
Source: PLoS One. 2025 Jan 2;20(1):e0316184. doi: 10.1371/journal.pone.0316184 (PMC11694989; doi:10.1371/journal.pone.0316184)
Supplement: S7 File — (XLSX) [file pone.0316184.s007.xlsx]

## Sheet: Sheet1
	Repository	Title	Journal/Source	Authors	Type	Included	Reason for Exclusion
1	base-search	(R1522) Modelling the Influence of Desertic Aerosols on the Transmission Dynamics of Neisseria Meningitidis Serogroup A		Signing, Francis AND Tsanou, Berge AND Bowong, Samuel	misc	N	MenA
2	British Library	001.1 Evolution and spread of antibiotic-resistant gonorrhoea	Sexually transmitted infections. Volume 91 (2015) Supplement 2	Fingerhuth, SM		N	duplicate
3	British Library	001.6 Exploring the benefits of molecular testing for gonorrhoea antibiotic resistance surveillance in remote settings	Sexually transmitted infections. Volume 91 (2015) Supplement 2	Hui, B		N	conference abstract
4	British Library	2720. Potential Public Health Impact of a Pentavalent vaccine targeting Neisseria meningitidis Serogroups A, B, C, W, and Y	Open forum infectious diseases. Volume 6:Number Supplement_2 (2019, October 23rd)	Snedecor, Sonya J		N	duplicate
5	base-search	2720. Potential Public Health Impact of a Pentavalent vaccine targeting Neisseria meningitidis Serogroups A, B, C, W, and Y		Snedecor, Sonya J AND Sirvastava, Amit K AND Palmer, Paul AND Huang, Liping	misc	N	duplicate
6	base-search	2720. Potential Public Health Impact of a Pentavalent vaccine targeting Neisseria meningitidis Serogroups A, B, C, W, and Y	Oxford University Press (OUP)	Snedecor, Sonya J AND Sirvastava, Amit K AND Palmer, Paul AND Huang, Liping	article	N	conference abstract
8	Scopus	A comparative study for cost-utility analysis methods: An application to a case study on multicomponent vaccine against Meningococcal B Disease	SIMULTECH 2017 - Proceedings of the 7th International Conference on Simulation and Modeling Methodologies, Technologies and Applications	Landa P.; Tànfani E.; Testi A.		N	duplicate
7	base-search	A comparative study for cost-utility analysis methods: An application to a case study on multicomponent vaccine against Meningococcal B Disease	SciTePress	Landa, Paolo AND T{\`a	proceedings	Y
9	base-search	A cost-effectiveness analysis of vaccination strategies against N. meningitidis meningitis in sub-Saharan African countries		Bovier, Patrick A. AND Wyss, Kaspar AND J. Au, Heather	article	N	menA
10	Pubmed	A dynamic power-law sexual network model of gonorrhoea outbreaks	PLoS Comput Biol	Whittles LK, White PJ, Didelot X.		Y
11	MEDLINE®	A dynamic power-law sexual network model of gonorrhoea outbreaks.	PLoS Computational Biology. 15(3):e1006748, 2019 03.			N	duplicate
13	base-search	A Gonococcal Vaccine Has the Potential to Rapidly Reduce the Incidence of Neisseria gonorrhoeae Infection Among Urban Men Who Have Sex With Men		Hui, Ben B AND Padeniya, Thilini N AND Rebuli, Nic AND Gray, Richard T AND Wood, James G AND Donovan, Basil AND Duan, Qibin AND Guy, Rebecca AND Hocking, Jane S AND Lahra, Monica M AND Lewis, David A AND Whiley, David M AND Regan, David G AND Seib, Kate L	misc	N	duplicate
14	base-search	A Gonococcal Vaccine Has the Potential to Rapidly Reduce the Incidence of Neisseria gonorrhoeae Infection Among Urban Men Who Have Sex With Men	Oxford University Press (OUP)	Hui, Ben B AND Padeniya, Thilini N AND Rebuli, Nic AND Gray, Richard T AND Wood, James G AND Donovan, Basil AND Duan, Qibin AND Guy, Rebecca AND Hocking, Jane S AND Lahra, Monica M AND Lewis, David A AND Whiley, David M AND Regan, David G AND Seib, Kate L	article	N	duplicate
12	base-search	A Gonococcal Vaccine Has the Potential to Rapidly Reduce the Incidence of Neisseria gonorrhoeae Infection Among Urban Men Who Have Sex With Men	OXFORD UNIV PRESS INC	Hui, BB AND Padeniya, TN AND Rebuli, N AND Gray, RT AND Wood, JG AND Donovan, B AND Duan, Q AND Guy, R AND Hocking, JS AND Lahra, MM AND Lewis, DA AND Whiley, DM AND Regan, DG AND Seib, KL	article	Y
15	Embase	A gonorrhea model treating sensitive and resistant strains in a multigroup population.	Mathematical Biosciences. 98(1) (pp 103-126), 1990. Date of Publication: 1990.	Pinsky P. Shonkwiler R.		Y
16	base-search	A mathematical model for evaluating the impact of vaccination schedules: application to Neisseria meningitidis	Cambridge University Press (CUP)	TUCKWELL, H. C. AND HANSLIK, T. AND VALLERON, A.-J. AND FLAHAULT, A.	article	N	duplicate
17	base-search	A mathematical model for evaluating the impact of vaccination schedules: application to Neisseria meningitidis		Tuckwell, H. C. AND Hanslik, Thomas AND Valleron, Alain-Jacques AND Flahault, Antoine	article	N	duplicate
18	base-search	A mathematical model for evaluating the impact of vaccination schedules: application to Neisseria meningitidis.		Tuckwell, H. C. AND Hanslik, T. AND Valleron, A. J. AND Flahault, A.	misc	N	menC
19	base-search	A mathematical model for the spread of Strepotococcus pneumoniae with transmission dependent on serotype		D Greenhalgh AND Karen Lamb AND C Robertson	article	N	no GC or MC
20	Scopus	A method for evaluating and comparing immunisation schedules that cover multiple diseases: Illustrative application to the UK routine childhood vaccine schedule	Vaccine	Panovska-Griffiths J.; Crowe S.; Pagel C.; Shiri T.; Grove P.; Utley M.		N	no transmission model
21	Embase	A method for evaluating and comparing immunisation schedules that cover multiple diseases: Illustrative application to the UK routine childhood vaccine schedule.	Vaccine. 36(35) (pp 5340-5347), 2018. Date of Publication: 23 August 2018.	Panovska-Griffiths J._x000D_ _x000D_ Crowe S._x000D_ _x000D_ Pagel C._x000D_ _x000D_ Shiri T._x000D_ _x000D_ Grove P._x000D_ _x000D_ Utley M.		N	duplicate
22	Scopus	A prospective study of the effectiveness of the New Zealand meningococcal B vaccine	Kelly C.; Arnold R.; Galloway Y.; O'Hallahan J.	American Journal of Epidemiology		N	no transmission model
23	base-search	A Stochastic Model for Meningococcal Disease		Autio, Hanna	misc	N	no AMR/vaccine
24	base-search	å‚³æŸ“ç—…å‹•æ…‹æ¨¡åž‹ä¾†è©•ä¼°é›†åœ˜å…ç–« -ä»¥å°å…’ç—²ç—ºèˆ‡æ‰‹è¶³å£ç—…ç‚ºä¾‹ ; Dynamic Infection model Associated with Herd Immunity - Illustrations of Poliomyelitis and Hand-Foot-Mouth Disease		è³´æ˜­æ™º AND Lai, Chao-Chih	misc	N	no GC or MC
26	base-search	Adaptive guidelines for the treatment of gonorrhea to increase the effective life span of antibiotics among men who have sex with men in the United States: A mathematical modeling study		Yaesoubi, Reza AND Cohen, Ted AND Hsu, Katherine AND Gift, Thomas L. AND Chesson, Harrell AND Salomon, Joshua A. AND Grad, Yonatan H.	misc	N	duplicate
27	base-search	Adaptive guidelines for the treatment of gonorrhea to increase the effective life span of antibiotics among men who have sex with men in the United States: A mathematical modeling study		Yaesoubi, Reza AND Cohen, Ted AND Hsu, Katherine AND Gift, Thomas L. AND Chesson, Harrell AND Salomon, Joshua A. AND Grad, Yonatan H.	misc	N	duplicate
25	Pubmed	Adaptive guidelines for the treatment of gonorrhea to increase the effective life span of antibiotics among men who have sex with men in the United States: A mathematical modeling study	PLoS Med	Yaesoubi R, Cohen T, Hsu K, Gift TL, Chesson H, Salomon JA, Grad YH.		Y
28	base-search	Adaptive guidelines for the treatment of gonorrhea to increase the effective life span of antibiotics among men who have sex with men in the United States: A mathematical modeling study.	Public Library of Science (PLoS)	Reza Yaesoubi AND Ted Cohen AND Katherine Hsu AND Thomas L Gift AND Harrell Chesson AND Joshua A Salomon AND Yonatan H Grad	article	N	duplicate
29	Embase	Adaptive guidelines for the treatment of gonorrhea to increase the effective life span of antibiotics among men who have sex with men in the United States: A mathematical modeling study.	PLoS medicine. 17(4) (pp e1003077), 2020. Date of Publication: 01 Apr 2020.	Yaesoubi R._x000D_ _x000D_ Cohen T._x000D_ _x000D_ Hsu K._x000D_ _x000D_ Gift T.L._x000D_ _x000D_ Chesson H._x000D_ _x000D_ Salomon J.A._x000D_ _x000D_ Grad Y.H.		N	duplicate
30	Embase	Adaptive guidelines for the treatment of gonorrhea to increase the effective life span of antibiotics among men who have sex with men in the United States: A mathematical modeling study.	PLoS Medicine. 17(4) (no pagination), 2020. Article Number: e1003077. Date of Publication: 02 Apr 2020.	Yaesoubi R._x000D_ _x000D_ Cohen T._x000D_ _x000D_ Hsu K._x000D_ _x000D_ Gift T.L._x000D_ _x000D_ Chesson H._x000D_ _x000D_ Salomon J.A._x000D_ _x000D_ Grad Y.H.		N	duplicate
31	MEDLINE®	Adaptive guidelines for the treatment of gonorrhea to increase the effective life span of antibiotics among men who have sex with men in the United States: A mathematical modeling study.	PLoS Medicine / Public Library of Science. 17(4):e1003077, 2020 04.			N	duplicate
32	OSF Preprint	Adolescent Sexual and Reproductive Health in El Salvador	RePEc	Rafael CortezKarin-Annabela RevueltaYolanda Guirola	Preprint	N	no transmission model
33	base-search	Agent-based modelling study of antimicrobial resistant Neisseria gonorrhoeae transmission in men who have sex with men:towards individualised diagnosis and treatment		Zienkiewicz, Adam AND Verschueren van Rees, Nicolas AND Homer, Martin AND Ong, Jason AND Christensen, Hannah AND Hill, Darryl AND Looker, Katharine AND Horner, Paddy J AND Hughes, Gwenda AND Turner, Katy	article	Y
34	Embase	Agent-based modelling study of antimicrobial resistant neisseria gonorrhoeae transmission.	Sexually Transmitted Infections. Conference: STI and HIV World Congress 2019. Vancouver, BC Canada. 95(Supplement 1) (pp A285), 2019. Date of Publication: July 2019.	Turner K._x000D_ _x000D_ Zienkiewicz A._x000D_ _x000D_ Van Rees N.V._x000D_ _x000D_ Christensen H._x000D_ _x000D_ Hill D._x000D_ _x000D_ Homer M._x000D_ _x000D_ Hughes G._x000D_ _x000D_ Horner P._x000D_ _x000D_ Looker K._x000D_ _x000D_ Ong J.		N	no transmission model
35	Pubmed	Agent-based modelling study of antimicrobial-resistant Neisseria gonorrhoeae transmission in men who have sex with men: towards individualised diagnosis and treatment	Sex Health	Zienkiewicz AK, Verschueren van Rees N, Homer M, Ong JJ, Christensen H, Hill D, Looker KJ, Horner P, Hughes G, Turner KME.		N	duplicate
36	Embase	Agent-based modelling study of antimicrobial-resistant Neisseria gonorrhoeae transmission in men who have sex with men: Towards individualised diagnosis and treatment.	Sexual Health. 16(5) (pp 514-522), 2019. Date of Publication: 2019.	Zienkiewicz A.K._x000D_ _x000D_ Verschueren Van Rees N._x000D_ _x000D_ Homer M._x000D_ _x000D_ Ong J.J._x000D_ _x000D_ Christensen H._x000D_ _x000D_ Hill D._x000D_ _x000D_ Looker K.J._x000D_ _x000D_ Horner P._x000D_ _x000D_ Hughes G._x000D_ _x000D_ Turner K.M.E.		N	duplicate
37	Embase	Agent-based modelling study of antimicrobial-resistant Neisseria gonorrhoeae transmission in men who have sex with men: towards individualised diagnosis and treatment.	Sexual health. (no pagination), 2019. Date of Publication: 03 Sep 2019.	Zienkiewicz A.K._x000D_ _x000D_ Verschueren van Rees N._x000D_ _x000D_ Homer M._x000D_ _x000D_ Ong J.J._x000D_ _x000D_ Christensen H._x000D_ _x000D_ Hill D._x000D_ _x000D_ Looker K.J._x000D_ _x000D_ Horner P._x000D_ _x000D_ Hughes G._x000D_ _x000D_ Turner K.M.E.		N	duplicate
38	base-search	Agent-based modelling study of antimicrobial-resistant Neisseria gonorrhoeae transmission in men who have sex with men: towards individualised diagnosis and treatment.	CSIRO Publishing	Zienkiewicz, Adam K AND Verschueren van Rees, Nicol{\'a	article	N	duplicate
39	MEDLINE®	Agent-based modelling study of antimicrobial-resistant Neisseria gonorrhoeae transmission in men who have sex with men: towards individualised diagnosis and treatment.	Sexual Health. 16(5):514-522, 2019 09.			N	duplicate
40	base-search	Agent-based modelling study of antimicrobial-resistant Neisseria gonorrhoeae transmission in men who have sex with men:Towards individualised diagnosis and treatment		Zienkiewicz, Adam K. AND Verschueren Van Rees, Nicol{\'a	article	N	duplicate
41	base-search	An epidemic model with a time delay in transmission		Khan, Q. J. A. AND Krishnan, E. V.	misc	N	no AMR/vaccine
42	base-search	An Integrated Approach to Evaluating the Patterns and Impacts of Vaccine Confidence on Meningitis Dynamics in Nigeria and the UK		Menkir, Tigist	mastersthesis	N	menC
43	Pubmed	Analysis of the potential for point-of-care test to enable individualised treatment of infections caused by antimicrobial-resistant and susceptible strains of Neisseria gonorrhoeae: a modelling study	BMJ Open	Turner KM, Christensen H, Adams EJ, McAdams D, Fifer H, McDonnell A, Woodford N.		N	duplicate
44	Embase	Analysis of the potential for point-of-care test to enable individualised treatment of infections caused by antimicrobial-resistant and susceptible strains of Neisseria gonorrhoeae: A modelling study.	BMJ Open. 7(6) (no pagination), 2017. Article Number: e015447. Date of Publication: 01 Jun 2017.	Turner K.M._x000D_ _x000D_ Christensen H._x000D_ _x000D_ Adams E.J._x000D_ _x000D_ McAdams D._x000D_ _x000D_ Fifer H._x000D_ _x000D_ McDonnell A._x000D_ _x000D_ Woodford N.		N	duplicate
45	MEDLINE®	Analysis of the potential for point-of-care test to enable individualised treatment of infections caused by antimicrobial-resistant and susceptible strains of Neisseria gonorrhoeae: a modelling study.	BMJ Open. 7(6):e015447, 2017 06 14.			N	duplicate
46	base-search	Analysis of the potential for point-of-care test to enable individualised treatment of infections caused by antimicrobial-resistant and susceptible strains of Neisseria gonorrhoeae:A modelling study		Turner, Katy AND Christensen, Hannah AND Adams, Elisabeth AND McAdams, David AND Fifer , Helen AND McDonnell, Anthony AND Woodford, Neil	article	N	duplicate
47	OSF Preprint	Antibiotic Resistance Detection Is Essential For Gonorrhoea Point-Of-Care Testing: A Mathematical Modelling Study	bioRxiv	Stephanie M FingerhuthNicola LowSebastian BonhoefferChristian L Althaus	Preprint	N	duplicate
48	OSF Preprint	Antibiotic Resistance Detection Is Essential For Gonorrhoea Point-Of-Care Testing: A Mathematical Modelling Study	bioRxiv	Stephanie M FingerhuthNicola LowSebastian BonhoefferChristian L Althaus	Preprint	N	duplicate
49	Embase	Antibiotic resistance detection is essential for gonorrhoea point-of-care testing: A mathematical modelling study.	Sexually Transmitted Infections. Conference: 2017 STI and HIV World Congress. Rio de Janeiro Brazil. 93(Supplement 2) (pp A172), 2017. Date of Publication: July 2017.	Fingerhuth S.M._x000D_ _x000D_ Low N._x000D_ _x000D_ Bonhoeffer S._x000D_ _x000D_ Althaus C.L.		N	duplicate
50	Pubmed	Antibiotic-Resistant Neisseria gonorrhoeae Spread Faster with More Treatment, Not More Sexual Partners	PLoS Pathog	Fingerhuth SM, Bonhoeffer S, Low N, Althaus CL.		N	duplicate
51	base-search	Antibiotic-resistant Neisseria gonorrhoeae spread faster with more treatment, not more sexual partners		Fingerhuth, Stephanie M AND Bonhoeffer, Sebastian AND Low, Nicola AND Althaus, Christian L	misc	N	duplicate
52	base-search	Antibiotic-Resistant Neisseria gonorrhoeae Spread Faster with More Treatment, Not More Sexual Partners	Public Library of Science	Fingerhuth, Stephanie M. AND Bonhoeffer, Sebastian AND id_orcid:0 000-0001-8052-3925 AND Low, Nicola AND Althaus, Christian L.	article	N	duplicate
53	base-search	Antibiotic-Resistant Neisseria gonorrhoeae Spread Faster with More Treatment, Not More Sexual Partners		Fingerhuth, Stephanie M. AND Bonhoeffer, Sebastian AND Low, Nicola AND Althaus, Christian L.	misc	N	duplicate
54	base-search	Antibiotic-Resistant Neisseria gonorrhoeae Spread Faster with More Treatment, Not More Sexual Partners		Stephanie M Fingerhuth AND Sebastian Bonhoeffer AND Nicola Low AND Christian L Althaus	article	N	duplicate
55	OSF Preprint	Antibiotic-resistant Neisseria gonorrhoeae spread faster with more treatment, not more sexual partners	PeerJ	Stephanie M FingerhuthSebastian BonhoefferNicola LowChristian L Althaus	Preprint	N	duplicate
56	base-search	Antibiotic-Resistant Neisseria gonorrhoeae Spread Faster with More Treatment, Not More Sexual Partners ...	ETH Zurich	Fingerhuth, Stephanie M. AND Bonhoeffer, Sebastian AND Low, Nicola AND Althaus, Christian L.	article	N	duplicate
57	Embase	Antibiotic-Resistant Neisseria gonorrhoeae Spread Faster with More Treatment, Not More Sexual Partners.	PLoS Pathogens. 12(5) (no pagination), 2016. Article Number: e1005611. Date of Publication: May 2016.	Fingerhuth S.M._x000D_ _x000D_ Bonhoeffer S._x000D_ _x000D_ Low N._x000D_ _x000D_ Althaus C.L.		N	duplicate
59	base-search	Antibiotic-Resistant Neisseria gonorrhoeae Spread Faster with More Treatment, Not More Sexual Partners.	Public Library of Science (PLoS)	Stephanie M Fingerhuth AND Sebastian Bonhoeffer AND Nicola Low AND Christian L Althaus	article	N	duplicate
60	MEDLINE®	Antibiotic-Resistant Neisseria gonorrhoeae Spread Faster with More Treatment, Not More Sexual Partners.	PLoS Pathogens. 12(5):e1005611, 2016 05.			N	duplicate
58	base-search	Antibiotic-Resistant Neisseria gonorrhoeae Spread Faster with More Treatment, Not More Sexual Partners.	Public Library of Science	Fingerhuth, Stephanie M AND Bonhoeffer, Sebastian AND Low, Nicola AND Althaus, Christian L	article	Y
61	base-search	Antibiotic-Resistant Neisseria gonorrhoeae Spread Faster with More Treatment, Not More Sexual Partners. ...		Fingerhuth, Stephanie M AND Low, Nicola AND Althaus, Christian L AND Bonhoeffer, Sebastian	misc	N	duplicate
62	British Library	Anti-meningococcal B vaccination in Italian adolescents: a cost-effective health opportunity	European journal of public health. Volume 30 (2020) Supplement 5 -- Oxford University Press	Panatto, D		N	duplicate
63	base-search	Anti-meningococcal B vaccination in Italian adolescents: a cost-effective health opportunity	Oxford University Press (OUP)	Panatto, D AND Landa, P AND Amicizia, D AND Lai, P L AND Lecini, E AND Bechini, A AND Bonanni, P AND Boccalini, S	article	N	duplicate
64	Embase	Application of dynamic modelling techniques to the problem of antibacterial use and resistance: A scoping review.	Epidemiology and Infection. 146(16) (pp 2014-2027), 2018. Date of Publication: 01 Dec 2018.	Ramsay D.E._x000D_ _x000D_ Invik J._x000D_ _x000D_ Checkley S.L._x000D_ _x000D_ Gow S.P._x000D_ _x000D_ Osgood N.D._x000D_ _x000D_ Waldner C.L.		N	review
65	British Library	Application of Isothermal Signal Amplification Technique in the Etiological Diagnosis of Gonorrhea and Drug Resistance Gene Detection	Computational and mathematical methods in medicine. Volume 2022 (2022) -- Hindawi	Chen, Wei		N	no transmission model
66	base-search	Assessing the impact of individualised treatment: an individual-based mathematical modelling study of antimicrobial resistant Neisseria gonorrhoeae transmission, diagnosis and treatment in men who have sex with men		Zienkiewicz, Adam	misc	N	duplicate
67	Embase	Assessing the impact of individualised treatment: An individual-based mathematical modelling study of antimicrobial resistant neisseria gonorrhoeae transmission, diagnosis and treatment in men who have sex with men.	Sexually Transmitted Infections. Conference: 2017 STI and HIV World Congress. Rio de Janeiro Brazil. 93(Supplement 2) (pp A70-A71), 2017. Date of Publication: July 2017.	Zienkiewicz A._x000D_ _x000D_ Homer M._x000D_ _x000D_ Christensen H._x000D_ _x000D_ Hill D._x000D_ _x000D_ Woodford N._x000D_ _x000D_ Fifer H._x000D_ _x000D_ Hughes G._x000D_ _x000D_ Turner K.		N	conference abstract
68	base-search	Assessment of the potential of vaccination to combat antibiotic resistance in gonorrhea : a modeling analysis to determine preferred product characteristics	University of Chicago Press	Whittles, Lilith K. AND White, Peter J. AND Didelot, Xavier	article	N	duplicate
69	Pubmed	Assessment of the Potential of Vaccination to Combat Antibiotic Resistance in Gonorrhea: A Modeling Analysis to Determine Preferred Product Characteristics	Clin Infect Dis	Whittles LK, White PJ, Didelot X.		N	duplicate
70	British Library	Assessment of the Potential of Vaccination to Combat Antibiotic Resistance in Gonorrhea: A Modeling Analysis to Determine Preferred Product Characteristics	Clinical infectious diseases. Volume 71:Number 8 (2020)	Whittles, Lilith K		N	duplicate
71	base-search	Assessment of the Potential of Vaccination to Combat Antibiotic Resistance in Gonorrhea: A Modeling Analysis to Determine Preferred Product Characteristics		Whittles, Lilith K AND White, Peter J AND Didelot, Xavier	misc	N	duplicate
72	base-search	Assessment of the Potential of Vaccination to Combat Antibiotic Resistance in Gonorrhea: A Modeling Analysis to Determine Preferred Product Characteristics	Oxford University Press (OUP)	Whittles, Lilith K AND White, Peter J AND Didelot, Xavier	article	N	duplicate
73	base-search	Assessment of the potential of vaccination to combat antibiotic resistance in gonorrhea: a modeling analysis to determine preferred product characteristics	Oxford University Press (OUP)	Whittles, LK AND White, PJ AND Didelot, X	article	N	duplicate
75	Embase	Assessment of the Potential of Vaccination to Combat Antibiotic Resistance in Gonorrhea: A Modeling Analysis to Determine Preferred Product Characteristics.	Clinical Infectious Diseases. 71(8) (pp 1912-1919), 2020. Date of Publication: 15 Oct 2020.	Whittles L.K._x000D_ _x000D_ White P.J._x000D_ _x000D_ Didelot X.		N	duplicate
76	MEDLINE®	Assessment of the Potential of Vaccination to Combat Antibiotic Resistance in Gonorrhea: A Modeling Analysis to Determine Preferred Product Characteristics.	Clinical Infectious Diseases. 71(8):1912-1919, 2020 11 05.			N	duplicate
74	Embase	Assessment of the Potential of Vaccination to Combat Antibiotic Resistance in Gonorrhea: A Modeling Analysis to Determine Preferred Product Characteristics.	Clinical infectious diseases : an official publication of the Infectious Diseases Society of America. (no pagination), 2020. Date of Publication: 06 Jan 2020.	Whittles L.K._x000D_ _x000D_ White P.J._x000D_ _x000D_ Didelot X.		Y
77	base-search	Average daily model-generated site-specific prevalence over 50 simulations (solid lines) and calibration targets (dashed lines).		Qibin Duan (8988614) AND Chris Carmody (11649165) AND Basil Donovan (289049) AND Rebecca J. Guy (11649168) AND Ben B. Hui (11649171) AND John M. Kaldor (8582343) AND Monica M. Lahra (11649174) AND Matthew G. Law (11413952) AND David A. Lewis (7325073) AND Michael Maley (11649177) AND Skye McGregor (638382) AND Anna McNulty (449883) AND Christine Selvey (4819266) AND David J. Templeton (11649180) …	misc	N	not new study
78	base-search	Bacterial Resistance to Penicillin G by Decreased Affinity of Penicillin-Binding Proteins: A Mathematical Model	Centers for Disease Control and Prevention	L. Temime AND P.Y. Bo{\"e	article	N	duplicate
79	base-search	Bacterial Resistance to Penicillin G by Decreased Affinity of Penicillin-Binding Proteins: A Mathematical Model ; Emerg Infect Dis			misc	N	no transmission model
80	Pubmed	Ciprofloxacin resistance and gonorrhea incidence rates in 17 cities, United States, 1991-2006	Emerg Infect Dis	Chesson HW, Kirkcaldy RD, Gift TL, Owusu-Edusei K Jr, Weinstock HS.		N	duplicate
81	Embase	Ciprofloxacin resistance and gonorrhea incidence rates in 17 cities, United States, 1991-2006.	Emerging Infectious Diseases. 20(4) (pp 612-619), 2014. Date of Publication: April 2014.	Chesson H.W._x000D_ _x000D_ Kirkcaldy R.D._x000D_ _x000D_ Gift T.L._x000D_ _x000D_ Owusu-Edusei Jr. K._x000D_ _x000D_ Weinstock H.S.		N	no transmission model
82	MEDLINE®	Ciprofloxacin resistance and gonorrhea incidence rates in 17 cities, United States, 1991-2006.	Emerging Infectious Diseases. 20(4):612-9, 2014 Apr.			N	duplicate
83	base-search	Combination vaccine against invasive meningococcal B and pneumococcal infections - Potential epidemiological and economic impact in The Netherlands		Bos, J.M. AND Rumke, H.C. AND Welte, R. AND Spanjaard, L. AND van Alphen, L. AND Postma, M.J.	article	N	duplicate
84	base-search	Combination vaccine against invasive meningococcal B and pneumococcal infections: Potential epidemiological and economic impact in the Netherlands		Bos, J.M. (Jasper) AND R{\"u	article	Y
85	Pubmed	Core groups, antimicrobial resistance and rebound in gonorrhoea in North America	Sex Transm Infect	Chan CH, McCabe CJ, Fisman DN.		N	duplicate
86	British Library	Core groups, antimicrobial resistance and rebound in gonorrhoea in North America	Sexually transmitted infections. Volume 88:Issue 3 (2012)	Chan, Christina H		N	duplicate
87	base-search	Core groups, antimicrobial resistance and rebound in gonorrhoea in North America		Chan, Christina H AND McCabe, Caitlin J AND Fisman, David N	misc	N	duplicate
88	base-search	Core groups, antimicrobial resistance and rebound in gonorrhoea in North America		Chan, Christina H AND McCabe, Caitlin J AND Fisman, David N	misc	N	duplicate
89	Embase	Core groups, antimicrobial resistance and rebound in gonorrhoea in North America.	Sexually Transmitted Infections. 88(3) (pp 200-204), 2012. Date of Publication: April 2012.	Chan C.H._x000D_ _x000D_ McCabe C.J._x000D_ _x000D_ Fisman D.N.		N	duplicate
90	MEDLINE®	Core groups, antimicrobial resistance and rebound in gonorrhoea in North America.	Sexually Transmitted Infections. 88(3):200-4, 2012 Apr.			N	duplicate
91	Embase	Core groups, antimicrobial resistance and rebound in gonorrhoea.	Sexually Transmitted Infections. Conference: 19th Biennial Conference of the International Society for Sexually Transmitted Diseases Research. Quebec City, QC Canada. Conference Publication: (var.pagings). 87(SUPPL. 1) (pp A27), 2011. Date of Publication: July 2011.	Chan C._x000D_ _x000D_ Fisman D._x000D_ _x000D_ McCabe C.		Y
92	Pubmed	Cost-effectiveness of alternative strategies for vaccination of adolescents against serogroup B IMD with the MenB-FHbp vaccine in Canada	Can J Public Health	Breton MC, Huang L, Snedecor SJ, Cornelio N, Fanton-Aita F.		N	duplicate
93	British Library	Cost-effectiveness of alternative strategies for vaccination of adolescents against serogroup B IMD with the MenB-FHbp vaccine in Canada	Canadian journal of public health =: Revue canadienne de santé publique. Volume 111:Number 2 (2020, April)	Breton, Marie-Claude		N	duplicate
94	base-search	Cost-effectiveness of alternative strategies for vaccination of adolescents against serogroup B IMD with the MenB-FHbp vaccine in Canada	Springer Science and Business Media LLC	Breton, Marie-Claude AND Huang, Liping AND Snedecor, Sonya J. AND Cornelio, Noelle AND Fanton-Aita, Fiorella	article	N	duplicate
95	base-search	Cost-effectiveness of alternative strategies for vaccination of adolescents against serogroup B IMD with the MenB-FHbp vaccine in Canada		Breton, Marie-Claude AND Huang, Liping AND Snedecor, Sonya J. AND Cornelio, Noelle AND Fanton-Aita, Fiorella	misc	N	duplicate
96	Scopus	Cost-effectiveness of alternative strategies for vaccination of adolescents against serogroup B IMD with the MenB-FHbp vaccine in Canada	Breton M.-C.; Huang L.; Snedecor S.J.; Cornelio N.; Fanton-Aita F.	Canadian Journal of Public Health		N	duplicate
97	Embase	Cost-effectiveness of alternative strategies for vaccination of adolescents against serogroup B IMD with the MenB-FHbp vaccine in Canada.	Canadian journal of public health = Revue canadienne de sante publique. 111(2) (pp 182-192), 2020. Date of Publication: 01 Apr 2020.	Breton M.-C. Huang L. Snedecor S.J. Cornelio N. Fanton-Aita F.		Y
98	MEDLINE®	Cost-effectiveness of alternative strategies for vaccination of adolescents against serogroup B IMD with the MenB-FHbp vaccine in Canada.	Canadian Journal of Public Health. Revue Canadienne de Sante Publique. 111(2):182-192, 2020 04.			N	duplicate
99	base-search	Cost-Effectiveness of Alternative Uses of Polyvalent Meningococcal Vaccines in Niger: An Agent-Based Transmission Modeling Study	SAGE Publications	Arifin, S. M. Niaz AND Zimmer, Christoph AND Trotter, Caroline AND Colombini, Ana{\"\i	article	N	no menB
100	base-search	Cost-Effectiveness of Alternative Uses of Polyvalent Meningococcal Vaccines in Niger: An Agent-Based Transmission Modeling Study		S. M. Niaz Arifin AND Christoph Zimmer AND Caroline Trotter AND Ana{\"\i	article	N	menA
101	base-search	Cost-Effectiveness of Alternative Uses of Polyvalent Meningococcal Vaccines in Niger: An Agent-Based Transmission Modeling Study ...	Figshare	S. M. Niaz Arifin AND Zimmer, Christoph AND Trotter, Caroline AND Colombini, Ana{\"\i	article	N	duplicate
102	base-search	Cost-Effectiveness of Alternative Uses of Polyvalent Meningococcal Vaccines in Niger: An Agent-Based Transmission Modeling Study ...	Figshare	S. M. Niaz Arifin AND Zimmer, Christoph AND Trotter, Caroline AND Colombini, Ana{\"\i	article	N	duplicate
103	base-search	Cost-Effectiveness of Alternative Uses of Polyvalent Meningococcal Vaccines in Niger: An Agent-Based Transmission Modeling Study.	SAGE Publications, Med Decis Making	Arifin, SM Niaz AND Zimmer, Christoph AND Trotter, Caroline AND Colombini, Ana{\"\i	article	N	duplicate
104	base-search	Cost-Effectiveness of Alternative Uses of Polyvalent Meningococcal Vaccines in Niger: An Agent-Based Transmission Modeling Study. ...	SAGE Publications	Arifin, SM Niaz AND Zimmer, Christoph AND Trotter, Caroline AND Colombini, Ana{\"\i	article	N	duplicate
105	Embase	Cost-effectiveness of different strategies for the treatment of gonorrhoea infections: One or two antibiotics?.	International Journal of STD and AIDS. Conference: 29th European Conference on Sexually Transmitted Infections. Catalonia Spain. Conference Publication: (var.pagings). 26(11 SUPPL. 1) (pp 109), 2015. Date of Publication: October 2015.	Xiridou M._x000D_ _x000D_ Lugner A._x000D_ _x000D_ De Vries H._x000D_ _x000D_ Van Bergen J._x000D_ _x000D_ Gotz H._x000D_ _x000D_ Van Benthem B._x000D_ _x000D_ Wallinga J._x000D_ _x000D_ Van Der Sande M.		N	conference abstract
106	Pubmed	Cost-Effectiveness of Dual Antimicrobial Therapy for Gonococcal Infections Among Men Who Have Sex With Men in the Netherlands	Sex Transm Dis	Xiridou M, Lugnér A, de Vries HJ, van Bergen JE, Götz HM, van Benthem BH, Wallinga J, van der Sande MA.		N	duplicate
108	MEDLINE®	Cost-Effectiveness of Dual Antimicrobial Therapy for Gonococcal Infections Among Men Who Have Sex With Men in the Netherlands.	Sexually Transmitted Diseases. 43(9):542-8, 2016 09.			N	duplicate
107	Embase	Cost-Effectiveness of Dual Antimicrobial Therapy for Gonococcal Infections Among Men Who Have Sex With Men in the Netherlands.	Sexually Transmitted Diseases. 43(9) (pp 542-548), 2016. Date of Publication: 01 Sep 2016.	Xiridou M. Lugner A. De Vries H.J.C. Van Bergen J.E.A.M. Gotz H.M. Van Benthem B.H.B. Wallinga J. Van Der Sande M.A.B.		Y
109	base-search	Cost-effectiveness of expanding childhood routine immunization against Neisseria meningitidis serogroups C, W and Y with a quadrivalent conjugate vaccine in the African meningitis belt		Andreas Kuznik AND Garba Iliyasu AND Mohammed Lamorde AND Mustapha Mahmud AND Baba M Musa AND Ibrahim Nashabaru AND Stephen Obaro AND Idris Mohammed AND Abdulrazaq G Habib	article	N	duplicate
110	base-search	Cost-effectiveness of expanding childhood routine immunization against Neisseria meningitidis serogroups C, W and Y with a quadrivalent conjugate vaccine in the African meningitis belt.	Public Library of Science (PLoS)	Andreas Kuznik AND Garba Iliyasu AND Mohammed Lamorde AND Mustapha Mahmud AND Baba M Musa AND Ibrahim Nashabaru AND Stephen Obaro AND Idris Mohammed AND Abdulrazaq G Habib	article	N	menA
111	base-search	Cost-effectiveness of meningococcal vaccination of Norwegian teenagers with a quadrivalent ACWY conjugate vaccine		Watle, Sara Sofie Viksmoen AND N{\ae	article	N	menY
112	base-search	Cost-effectiveness of meningococcal vaccination of Norwegian teenagers with a quadrivalent ACWY conjugate vaccine	Taylor \& Francis	Watle, Sara Sofie Viksmoen AND N{\ae	article	N	duplicate
113	base-search	Cost-effectiveness of meningococcal vaccination of Norwegian teenagers with a quadrivalent ACWY conjugate vaccine		Watle, Sara Sofie Viksmoen AND N{\ae	article	N	duplicate
114	Pubmed	Cost-effectiveness of testing for Mycoplasma genitalium among men who have sex with men in Australia	Sex Transm Infect	Ong JJ, Lim A, Bradshaw C, Taylor-Robinson D, Unemo M, Horner PJ, Vickerman P, Zhang L.		N	no GC or MC
115	base-search	Cost-effectiveness of the alternative uses of polyvalent meningococcal vaccines in Niger: an agent-based transmission modeling study		Arifin, SM Niaz AND Zimmer, Christoph AND Trotter, Caroline AND Colombini, Ana{\"\i	misc	N	duplicate
116	Scopus	Cost-effectiveness of vaccination against meningococcal B among Dutch infants: Crucial impact of changes in incidence	Pouwels K.B.; Hak E.; Van Der Ende A.; Christensen H.; Van Den Dobbelsteen G.P.J.M.; Postma M.J.	Human Vaccines and Immunotherapeutics		N	duplicate
117	Pubmed	Cost-effectiveness of vaccination against meningococcal B among Dutch infants: Crucial impact of changes in incidence	Hum Vaccin Immunother	Pouwels KB, Hak E, van der Ende A, Christensen H, van den Dobbelsteen GP, Postma MJ.		N	duplicate
119	British Library	Cost-effectiveness of vaccination against meningococcal B among Dutch infants: Crucial impact of changes in incidence	Human vaccines & immunotherapeutics. Volume 9:Number 5 (2013, May 14th)	Pouwels, Koen B.		N	duplicate
118	base-search	Cost-effectiveness of vaccination against meningococcal B among Dutch infants: Crucial impact of changes in incidence		Pouwels, Koen B AND Hak, Eelko AND van der Ende, Arie AND Christensen, Hannah AND van den Dobbelsteen, Germie P J M AND Postma, Maarten J	article	Y
120	Embase	Cost-effectiveness of vaccination against meningococcal B among Dutch infants: Crucial impact of changes in incidence.	Human Vaccines and Immunotherapeutics. 9(5) (pp 1129-1138), 2013. Date of Publication: May 2013.	Pouwels K.B._x000D_ _x000D_ Hak E._x000D_ _x000D_ Van Der Ende A._x000D_ _x000D_ Christensen H._x000D_ _x000D_ Van Den Dobbelsteen G.P.J.M._x000D_ _x000D_ Postma M.J.		N	duplicate
121	MEDLINE®	Cost-effectiveness of vaccination against meningococcal B among Dutch infants: Crucial impact of changes in incidence.	Human vaccines & Immunotherapeutics. 9(5):1129-38, 2013 May.			N	duplicate
122	base-search	Cost-effectiveness of vaccination against meningococcal B among Dutch infants:Crucial impact of changes in incidence		Pouwels, Koen B. AND Hak, Eelko AND Van Der Ende, Arie AND Christensen, Hannah AND Van Den Dobbelsteen, Germie P. J. M. AND Postma, Maarten J.	article	N	duplicate
123	base-search	Costo efectividad de la vacunaci{\'o}n conjugada contra el meningococo en Colombia		Rey Velasco, Adriana AND Carvajal de los R{\'\i	misc	N	no english
124	base-search	Costs of Neisseria meningitidis Group A Disease and Economic Impact of Vaccination in Burkina Faso		Madrid, Yvette AND Preziosi, Marie-Pierre AND Trotter, Caroline AND Karachaliou, Andromachi AND Colombini, Ana{\"\i	misc	N	menA
125	base-search	Current levels of gonorrhoea screening in MSM in Belgium may have little effect on prevalence : a modelling study		Buyze, J. AND Vanden Berghe, W. AND Hens, Niel AND Kenyon, C.	article	N	duplicate
126	Pubmed	Current levels of gonorrhoea screening in MSM in Belgium may have little effect on prevalence: a modelling study	Epidemiol Infect	Buyze J, Vanden Berghe W, Hens N, Kenyon C.		Y
127	British Library	Current levels of gonorrhoea screening in MSM in Belgium may have little effect on prevalence: a modelling study	Epidemiology and infection. Volume 146:Issue 3 (2018)	Buyze, J.		N	duplicate
128	base-search	Current levels of gonorrhoea screening in MSM in Belgium may have little effect on prevalence: a modelling study	Cambridge University Press (CUP)	Buyze, J. AND Vanden Berghe, W. AND Hens, N. AND Kenyon, C.	article	N	duplicate
129	base-search	Current levels of gonorrhoea screening in MSM in Belgium may have little effect on prevalence: a modelling study	CAMBRIDGE UNIV PRESS	Buyze, J. AND Vanden Berghe, W. AND Hens, N. AND Kenyon, C.	article	N	duplicate
130	Embase	Current levels of gonorrhoea screening in MSM in Belgium may have little effect on prevalence: A modelling study.	Epidemiology and Infection. 146(3) (pp 333-338), 2018. Date of Publication: 01 Feb 2018.	Buyze J._x000D_ _x000D_ Vanden Berghe W._x000D_ _x000D_ Hens N._x000D_ _x000D_ Kenyon C.		N	duplicate
131	MEDLINE®	Current levels of gonorrhoea screening in MSM in Belgium may have little effect on prevalence: a modelling study.	Epidemiology & Infection. 146(3):333-338, 2018 02.			N	no AMR/vaccine
132	Pubmed	Detection of antibiotic resistance is essential for gonorrhoea point-of-care testing: a mathematical modelling study	BMC Med	Fingerhuth SM, Low N, Bonhoeffer S, Althaus CL.		N	duplicate
133	British Library	Detection of antibiotic resistance is essential for gonorrhoea point-of-care testing: a mathematical modelling study	BMC medicine. Volume 15:Issue 1 (2017)	Fingerhuth, Stephanie		N	duplicate
134	base-search	Detection of antibiotic resistance is essential for gonorrhoea point-of-care testing: a mathematical modelling study	BioMed Central	Fingerhuth, Stephanie M. AND Low, Nicola AND Bonhoeffer, Sebastian AND id_orcid:0 000-0001-8052-3925 AND Althaus, Christian L.	article	N	duplicate
135	base-search	Detection of antibiotic resistance is essential for gonorrhoea point-of-care testing: a mathematical modelling study	BMC	Stephanie M. Fingerhuth AND Nicola Low AND Sebastian Bonhoeffer AND Christian L. Althaus	article	N	duplicate
136	base-search	Detection of antibiotic resistance is essential for gonorrhoea point-of-care testing: a mathematical modelling study ...	Figshare	Fingerhuth, Stephanie AND Low, Nicola AND Bonhoeffer, Sebastian AND Althaus, Christian	article	N	duplicate
137	base-search	Detection of antibiotic resistance is essential for gonorrhoea point-of-care testing: a mathematical modelling study ...	Figshare	Fingerhuth, Stephanie AND Low, Nicola AND Bonhoeffer, Sebastian AND Althaus, Christian	article	N	duplicate
138	base-search	Detection of antibiotic resistance is essential for gonorrhoea point-of-care testing: a mathematical modelling study ...	ETH Zurich	Fingerhuth, Stephanie M. AND Low, Nicola AND Bonhoeffer, Sebastian AND Althaus, Christian L.	article	N	duplicate
139	Embase	Detection of antibiotic resistance is essential for gonorrhoea point-of-care testing: A mathematical modelling study.	BMC Medicine. 15(1) (no pagination), 2017. Article Number: 142. Date of Publication: 26 Jul 2017.	Fingerhuth S.M._x000D_ _x000D_ Low N._x000D_ _x000D_ Bonhoeffer S._x000D_ _x000D_ Althaus C.L.		Y
140	base-search	Detection of antibiotic resistance is essential for gonorrhoea point-of-care testing: a mathematical modelling study.	BioMed Central	Fingerhuth, Stephanie M. AND Low, Nicola AND Bonhoeffer, Sebastian AND Althaus, Christian L.	article	N	duplicate
141	base-search	Detection of antibiotic resistance is essential for gonorrhoea point-of-care testing: a mathematical modelling study.	BioMed Central	Fingerhuth, Stephanie M. AND Low, Nicola AND Bonhoeffer, Sebastian AND Althaus, Christian L.	article	N	duplicate
142	MEDLINE®	Detection of antibiotic resistance is essential for gonorrhoea point-of-care testing: a mathematical modelling study.	BMC Medicine. 15(1):142, 2017 07 26.			N	duplicate
143	base-search	Detection of antibiotic resistance is essential for gonorrhoea point-of-care testing: a mathematical modelling study. ...		Bonhoeffer, Sebastian AND Low, Nicola AND Fingerhuth, Stephanie M. AND Althaus, Christian L.	misc	N	duplicate
144	base-search	Detection of antibiotic resistance is essential for gonorrhoea point-of-care testing: a mathematical modelling study. ...		Bonhoeffer, Sebastian AND Low, Nicola AND Fingerhuth, Stephanie M. AND Althaus, Christian L.	misc	N	duplicate
145	base-search	Development of a within-host mathematical model of urethral gonorrhoea infection and application to treatment		Jayasundara, Pavithra	phdthesis	N	no transmission model
146	base-search	Development of a within-host mathematical model of urethral gonorrhoea infection and application to treatment ...		Jayasundara, Pavithra	misc	N	duplicate
147	base-search	Disease transmission and mass gatherings: a case study on meningococcal infection during Hajj	BMC	Laurent Coudeville AND Amine Amiche AND Ashrafur Rahman AND Julien Arino AND Biao Tang AND Ombeline Jollivet AND Alp Dogu AND Edward Thommes AND Jianhong Wu	article	N	no menB
148	base-search	Dynamic Models of Meningococcal Carriage, Disease, and the Impact of Serogroup C Conjugate Vaccination		Trotter, Caroline L. AND Gay, Nigel J. AND Edmunds, W. John	misc	N	duplicate
149	base-search	Dynamic models of meningococcal carriage, disease, and the impact of serogroup C conjugate vaccination.	Oxford University Press (OUP)	Trotter, Caroline L AND Gay, Nigel J AND Edmunds, W John	article	N	menC
150	Pubmed	Economic evaluation of meningococcal serogroup B childhood vaccination in Ontario, Canada	Vaccine	Tu HA, Deeks SL, Morris SK, Strifler L, Crowcroft N, Jamieson FB, Kwong JC, Coyte PC, Krahn M, Sander B.		N	duplicate
151	British Library	Economic evaluation of meningococcal serogroup B childhood vaccination in Ontario, Canada	Vaccine. VOL 32	Tu, H. A.	2014, 5436-5446 -- Elsevier Science B.V., Amsterdam.	N	duplicate
152	Scopus	Economic evaluation of meningococcal serogroup B childhood vaccination in Ontario, Canada	Vaccine	Tu H.A.T.; Deeks S.L.; Morris S.K.; Strifler L.; Crowcroft N.; Jamieson F.B.; Kwong J.C.; Coyte P.C.; Krahn M.; Sander B.		N	duplicate
154	MEDLINE®	Economic evaluation of meningococcal serogroup B childhood vaccination in Ontario, Canada.	Vaccine. 32(42):5436-46, 2014 Sep 22.			N	duplicate
153	Embase	Economic evaluation of meningococcal serogroup B childhood vaccination in Ontario, Canada.	Vaccine. 32(42) (pp 5436-5446), 2014. Date of Publication: 2014.	Tu H.A.T._x000D_ _x000D_ Deeks S.L._x000D_ _x000D_ Morris S.K._x000D_ _x000D_ Strifler L._x000D_ _x000D_ Crowcroft N._x000D_ _x000D_ Jamieson F.B._x000D_ _x000D_ Kwong J.C._x000D_ _x000D_ Coyte P.C._x000D_ _x000D_ Krahn M._x000D_ _x000D_ Sander B.		Y
155	base-search	Economic prognosis from vaccination against meningococcal infection inclusion into the National calendar of prophylactic vaccines in children of first age old ; ÐžÐ¶Ð¸Ð´Ð°ÐµÐ¼Ñ‹Ð¹ ÑÐºÐ¾Ð½Ð¾Ð¼Ð¸Ñ‡ÐµÑÐºÐ¸Ð¹ ÑÑ„Ñ„ÐµÐºÑ‚ Ð¾Ñ‚ Ð²ÐºÐ»ÑŽÑ‡ÐµÐ½Ð¸Ñ Ð²Ð°ÐºÑ†Ð¸Ð½Ð¾Ð¿Ñ€Ð¾Ñ„Ð¸Ð»Ð°ÐºÑ‚Ð¸ÐºÐ¸ Ð¼ÐµÐ½Ð¸Ð½Ð³Ð¾ÐºÐ¾ÐºÐºÐ¾Ð²Ð¾Ð¹ Ð¸Ð½Ñ„ÐµÐºÑ†Ð¸Ð¸ Ñƒ Ð´ÐµÑ‚ÐµÐ¹ Ð¿ÐµÑ€Ð²Ð¾Ð³Ð¾ Ð³Ð¾Ð´Ð° Ð¶Ð¸Ð·Ð½Ð¸ Ð² Ð½Ð°Ñ†Ð¸Ð¾Ð½Ð°Ð»ÑŒÐ½…	ÐžÐžÐž {\guillemotleft}Ð˜Ð·Ð´Ð°Ñ‚ÐµÐ»ÑŒÑÑ‚Ð²Ð¾ ÐžÐšÐ˜	L. D. Popovich AND D. A. Vakhrusheva AND S. V. Svetlichnaya AND Ð›. Ð”. ÐŸÐ¾Ð¿Ð¾Ð²Ð¸Ñ‡ AND Ð”. Ð. Ð’Ð°Ñ…Ñ€ÑƒÑˆÐµÐ²Ð° AND Ð¡. Ð’. Ð¡Ð²ÐµÑ‚Ð»Ð¸Ñ‡Ð½Ð°Ñ	article	N	not retrievable
156	Embase	EPH258 Assessing Different Combinations of 4CMENB and Menacwy-CRM197 Vaccines in Infants, Toddlers and Adolescents of Argentina to Maximize Its Impact Against Invasive Meningococcal Disease.	Value in Health. Conference: ISPOR 2023: Impacting Innovation, Value, and Healthcare Decision Making. Boston United States. 26(6 Supplement) (pp S209), 2023. Date of Publication: June 2023.	Gomez J.A._x000D_ _x000D_ Pannunzio M.E._x000D_ _x000D_ Karwala P._x000D_ _x000D_ Nocita F._x000D_ _x000D_ Uruena A._x000D_ _x000D_ Giglio N._x000D_ _x000D_ Grana M.G.		N	conference abstract
157	Pubmed	Epidemic cycles driven by host behaviour	J R Soc Interface	Althouse BM, Hébert-Dufresne L.		N	duplicate
158	base-search	Epidemic cycles driven by host behaviour	The Royal Society	Althouse, Benjamin M. AND H{\'e	article	N	no AMR/vaccine
159	base-search	Epidemic cycles driven by host behaviour		Althouse, Benjamin M. AND H{\'e	misc	N	duplicate
160	Embase	Epidemic cycles driven by host behaviour.	Journal of the Royal Society Interface. 11(99) (no pagination), 2014. Article Number: 0575. Date of Publication: 06 Oct 2014.	Althouse B.M._x000D_ _x000D_ Hebert-Dufresne L.		N	duplicate
161	MEDLINE®	Epidemic cycles driven by host behaviour.	Journal of the Royal Society Interface. 11(99), 2014 Oct 06.			N	duplicate
162	Pubmed	Epidemiological control of drug resistance and compensatory mutation under resistance testing and second-line therapy	Epidemics	Saddler CA, Wu Y, Valckenborgh F, Tanaka MM.		N	no transmission model
163	MEDLINE®	Epidemiological control of drug resistance and compensatory mutation under resistance testing and second-line therapy.	Epidemics. 5(4):164-73, 2013 Dec.			N	no GC or MC
164	Pubmed	Epidemiological impact and cost-effectiveness of introducing vaccination against serogroup B meningococcal disease in France	Vaccine	Lecocq H, Parent du Châtelet I, Taha MK, Lévy-Bruhl D, Dervaux B.		N	duplicate
165	British Library	Epidemiological impact and cost-effectiveness of introducing vaccination against serogroup B meningococcal disease in France	Vaccine. Volume 34:Issue 19 (2016)	Lecocq, Héloïse		N	duplicate
166	British Library	Epidemiological impact and cost-effectiveness of introducing vaccination against serogroup B meningococcal disease in France	Vaccine. Volume 34:Issue 19 (2016)	Lecocq, Héloïse		N	duplicate
167	Scopus	Epidemiological impact and cost-effectiveness of introducing vaccination against serogroup B meningococcal disease in France	Vaccine	Lecocq H.; Parent du Châtelet I.; Taha M.-K.; Lévy-Bruhl D.; Dervaux B.		N	duplicate
168	Embase	Epidemiological impact and cost-effectiveness of introducing vaccination against serogroup B meningococcal disease in France.	Vaccine. 34(19) (pp 2240-2250), 2016. Date of Publication: 27 Apr 2016.	Lecocq H._x000D_ _x000D_ Parent du Chatelet I._x000D_ _x000D_ Taha M.-K._x000D_ _x000D_ Levy-Bruhl D._x000D_ _x000D_ Dervaux B.		N	duplicate
170	base-search	Epidemiological impact and cost-effectiveness of introducing vaccination against serogroup B meningococcal disease in France.	HAL CCSD, Elsevier	Lecocq, H{\'e	article	N	duplicate
171	base-search	Epidemiological impact and cost-effectiveness of introducing vaccination against serogroup B meningococcal disease in France.	HAL CCSD, Elsevier	Lecocq, H{\'e	article	N	duplicate
172	base-search	Epidemiological impact and cost-effectiveness of introducing vaccination against serogroup B meningococcal disease in France.	Elsevier	Lecocq, H{\'e	article	N	duplicate
173	MEDLINE®	Epidemiological impact and cost-effectiveness of introducing vaccination against serogroup B meningococcal disease in France.	Vaccine. 34(19):2240-50, 2016 Apr 27.			N	duplicate
169	base-search	Epidemiological impact and cost-effectiveness of introducing vaccination against serogroup B meningococcal disease in France.	HAL CCSD, Elsevier	Lecocq, H{\'e	article	Y
174	Pubmed	Epidemiological impact and cost-effectiveness of universal meningitis b vaccination among college students prior to college entry	PLoS One	Chung GS, Hutton DW.		N	duplicate
175	base-search	Epidemiological impact and cost-effectiveness of universal meningitis b vaccination among college students prior to college entry		Chung, Grace S. AND Hutton, David W.	misc	N	duplicate
176	base-search	Epidemiological impact and cost-effectiveness of universal meningitis b vaccination among college students prior to college entry		Grace S Chung AND David W Hutton	article	N	duplicate
177	Scopus	Epidemiological impact and cost-effectiveness of universal meningitis b vaccination among college students prior to college entry	Chung G.S.; Hutton D.W.	PLoS ONE		N	duplicate
178	Embase	Epidemiological impact and cost-effectiveness of universal meningitis b vaccination among college students prior to college entry.	PLoS ONE. 15(10 October) (no pagination), 2020. Article Number: e0239926. Date of Publication: October 2020.	Chung G.S._x000D_ _x000D_ Hutton D.W.		Y
179	base-search	Epidemiological impact and cost-effectiveness of universal meningitis b vaccination among college students prior to college entry.	Public Library of Science (PLoS)	Grace S Chung AND David W Hutton	article	N	duplicate
180	MEDLINE®	Epidemiological impact and cost-effectiveness of universal meningitis b vaccination among college students prior to college entry.	PLoS ONE [Electronic Resource]. 15(10):e0239926, 2020.			N	duplicate
181	Embase	Epidemiological impact and cost-effectiveness of universal vaccination with Bexsero to reduce meningococcal group B disease in Germany.	Vaccine. 34(29) (pp 3412-3419), 2016. Date of Publication: 17 Jun 2016.	Christensen H._x000D_ _x000D_ Irving T._x000D_ _x000D_ Koch J._x000D_ _x000D_ Trotter C.L._x000D_ _x000D_ Ultsch B._x000D_ _x000D_ Weidemann F._x000D_ _x000D_ Wichmann O._x000D_ _x000D_ Hellenbrand W.		N	duplicate
182	MEDLINE®	Epidemiological impact and cost-effectiveness of universal vaccination with Bexsero( R) to reduce meningococcal group B disease in Germany.	Vaccine. 34(29):3412-9, 2016 06 17.			N	duplicate
183	Pubmed	Epidemiological impact and cost-effectiveness of universal vaccination with Bexsero(®) to reduce meningococcal group B disease in Germany	Vaccine	Christensen H, Irving T, Koch J, Trotter CL, Ultsch B, Weidemann F, Wichmann O, Hellenbrand W.		Y
184	British Library	Epidemiological impact and cost-effectiveness of universal vaccination with Bexsero® to reduce meningococcal group B disease in Germany	Vaccine. Volume 34:Issue 29 (2016)	Christensen, Hannah		N	duplicate
185	Scopus	Epidemiological impact and cost-effectiveness of universal vaccination with Bexsero® to reduce meningococcal group B disease in Germany	Vaccine	Christensen H.; Irving T.; Koch J.; Trotter C.L.; Ultsch B.; Weidemann F.; Wichmann O.; Hellenbrand W.		N	duplicate
186	British Library	Epidemiological impact and cost-effectiveness of universal vaccination with BexseroÂ® to reduce meningococcal group B disease in Germany	Vaccine. VOL 34	Christensen, H.	2016, 3412-3419 -- Elsevier Science B.V., Amsterdam.	N	duplicate
187	Pubmed	Epidemiological Impact of Expedited Partner Therapy for Men Who Have Sex With Men: A Modeling Study	Sex Transm Dis	Weiss KM, Jones JS, Katz DA, Gift TL, Bernstein K, Workowski K, Rosenberg ES, Jenness SM.		N	duplicate
188	British Library	Epidemiological Impact of Expedited Partner Therapy for Men Who Have Sex With Men: A Modeling Study	Sexually transmitted diseases. Volume 46:Issue 11 (2019)	Weiss, Kevin M.		N	duplicate
189	base-search	Epidemiological impact of expedited partner therapy for men who have sex with men: A modeling study		Weiss, Kevin M. AND Jones, Jeb S. AND Katz, David A. AND Gift, Thomas L. AND Bernstein, Kyle AND Workowski, Kimberly AND Rosenberg, Eli S. AND Jenness, Samuel M.	misc	N	duplicate
190	Embase	Epidemiological impact of expedited partner therapy for men who have sex with men: A modeling study.	Sexually Transmitted Infections. Conference: STI and HIV World Congress 2019. Vancouver, BC Canada. 95(Supplement 1) (pp A66), 2019. Date of Publication: July 2019.	Weiss K._x000D_ _x000D_ Jones J._x000D_ _x000D_ Katz D._x000D_ _x000D_ Gift T._x000D_ _x000D_ Bernstein K._x000D_ _x000D_ Workowski K._x000D_ _x000D_ Rosenberg E._x000D_ _x000D_ Jenness S.		N	no AMR/vaccine
191	Embase	Epidemiological Impact of Expedited Partner Therapy for Men Who Have Sex with Men: A Modeling Study.	Sexually Transmitted Diseases. 46(11) (pp 697-705), 2019. Date of Publication: 01 Nov 2019.	Weiss K.M._x000D_ _x000D_ Jones J.S._x000D_ _x000D_ Katz D.A._x000D_ _x000D_ Gift T.L._x000D_ _x000D_ Bernstein K._x000D_ _x000D_ Workowski K._x000D_ _x000D_ Rosenberg E.S._x000D_ _x000D_ Jenness S.M.		N	duplicate
192	MEDLINE®	Epidemiological Impact of Expedited Partner Therapy for Men Who Have Sex With Men: A Modeling Study.	Sexually Transmitted Diseases. 46(11):697-705, 2019 11.			N	duplicate
193	Pubmed	Estimates of the Prevalence and Incidence of Chlamydia and Gonorrhea Among US Men and Women, 2018	Sex Transm Dis	Kreisel KM, Weston EJ, St Cyr SB, Spicknall IH.		N	duplicate
194	base-search	Estimates of the Prevalence and Incidence of Chlamydia and Gonorrhea Among US Men and Women, 2018		Kreisel, Kristen M AND Weston, Emily J AND St. Cyr, Sancta B AND Spicknall, Ian H	misc	N	duplicate
195	British Library	Estimates of the Prevalence and Incidence of Chlamydia and Gonorrhea Among US Men and Women, 2018	Sexually transmitted diseases. Volume 48:Issue 4 (2021) -- Lippincott Williams & Wilkins	Kreisel, Kristen M.		N	duplicate
196	British Library	Estimates of the Prevalence and Incidence of Chlamydia and Gonorrhea Among US Men and Women, 2018	Sexually transmitted diseases. Volume 48:Issue 4 (2021)	Kreisel, Kristen M.		N	duplicate
198	MEDLINE®	Estimates of the Prevalence and Incidence of Chlamydia and Gonorrhea Among US Men and Women, 2018.	Sexually Transmitted Diseases. 48(4):222-231, 2021 04 01.			N	duplicate
197	Embase	Estimates of the Prevalence and Incidence of Chlamydia and Gonorrhea Among US Men and Women, 2018.	Sexually transmitted diseases. 48(4) (pp 222-231), 2021. Date of Publication: 01 Apr 2021.	Kreisel K.M._x000D_ _x000D_ Weston E.J._x000D_ _x000D_ St Cyr S.B._x000D_ _x000D_ Spicknall I.H.		Y
199	base-search	Estimating the fitness cost and benefit of cefixime resistance in Neisseria gonorrhoeae to inform prescription policy : a modelling study	Public Library of Science	Whittles, Lilith K. AND White, Peter J. AND Didelot, Xavier	article	N	duplicate
200	base-search	Estimating the fitness cost and benefit of cefixime resistance in Neisseria gonorrhoeae to inform prescription policy: A modelling study		Lilith K Whittles AND Peter J White AND Xavier Didelot	article	N	duplicate
201	Pubmed	Estimating the fitness cost and benefit of cefixime resistance in Neisseria gonorrhoeae to inform prescription policy: A modelling study	PLoS Med	Whittles LK, White PJ, Didelot X.		N	duplicate
202	base-search	Estimating the fitness cost and benefit of cefixime resistance in Neisseria gonorrhoeae to inform prescription policy: a modelling study	Public Library of Science (PLoS)	Whittles, L AND White, PJ AND Didelot, X	article	N	duplicate
203	base-search	Estimating the fitness cost and benefit of cefixime resistance in Neisseria gonorrhoeae to inform prescription policy: A modelling study.	Public Library of Science (PLoS)	Lilith K Whittles AND Peter J White AND Xavier Didelot	article	N	duplicate
205	MEDLINE®	Estimating the fitness cost and benefit of cefixime resistance in Neisseria gonorrhoeae to inform prescription policy: A modelling study.	PLoS Medicine / Public Library of Science. 14(10):e1002416, 2017 Oct.			N	duplicate
204	Embase	Estimating the fitness cost and benefit of cefixime resistance in Neisseria gonorrhoeae to inform prescription policy: A modelling study.	PLoS Medicine. 14(10) (no pagination), 2017. Article Number: e1002416. Date of Publication: October 2017.	Whittles L.K. White P.J. Didelot X.		Y
206	base-search	Estimating the population level impact of a gonococcal vaccine candidate: Predictions from a simple mathematical model	Elsevier BV	Carey, Kelly A. AND Newman, Lori M. AND Spicknall, Ian H.	article	Y
207	Embase	Estimating the potential impact of realistic vaccination strategies against antibiotic resistant neisseria gonorrhoeae.	Sexually Transmitted Infections. Conference: STI and HIV World Congress 2019. Vancouver, BC Canada. 95(Supplement 1) (pp A278), 2019. Date of Publication: July 2019.	Whittles L._x000D_ _x000D_ White P._x000D_ _x000D_ Didelot X.		N	duplicate
208	base-search	Estimation of the Potential Benefits of Meningococcal Vaccination in Children at 9 and 12 Months of Age Using a Predictive Mathematical Model ; ÐžÑ†ÐµÐ½ÐºÐ° Ð¿Ð¾Ñ‚ÐµÐ½Ñ†Ð¸Ð°Ð»ÑŒÐ½Ñ‹Ñ… Ð²Ñ‹Ð³Ð¾Ð´ Ð²Ð°ÐºÑ†Ð¸Ð½Ð°Ñ†Ð¸Ð¸ Ð¿Ñ€Ð¾Ñ‚Ð¸Ð² Ð¼ÐµÐ½Ð¸Ð½Ð³Ð¾ÐºÐ¾ÐºÐºÐ¾Ð²Ð¾Ð¹ Ð¸Ð½Ñ„ÐµÐºÑ†Ð¸Ð¸ Ð´ÐµÑ‚ÐµÐ¹ Ð² 9 Ð¸ 12 Ð¼ÐµÑÑÑ†ÐµÐ² Ñ Ð¸ÑÐ¿Ð¾Ð»ÑŒÐ·Ð¾Ð²Ð°Ð½Ð¸ÐµÐ¼ Ð¿Ñ€Ð¾Ð³Ð½Ð¾ÑÑ‚Ð¸Ñ‡ÐµÑÐºÐ¾Ð¹ Ð¼Ð°Ñ‚ÐµÐ¼Ð°Ñ‚Ð¸Ñ‡ÐµÑÐºÐ¾Ð¹ …	{\guillemotleft}Numicom{\guillemotright} LLC	N. Briko I. AND O. Volkova I. AND I. Korolyova S. AND E. Kurilovich O. AND L. Popovich D. AND I. Feldblum V. AND Ð. Ð‘Ñ€Ð¸ÐºÐ¾ Ð˜. AND Ðž. Ð’Ð¾Ð»ÐºÐ¾Ð²Ð° Ð˜. AND Ð˜. ÐšÐ¾Ñ€Ð¾Ð»ÐµÐ²Ð° Ð¡. AND Ð•. ÐšÑƒÑ€Ð¸Ð»Ð¾Ð²Ð¸Ñ‡ Ðž. AND Ð›. ÐŸÐ¾Ð¿Ð¾Ð²Ð¸Ñ‡ Ð”. AND Ð˜. Ð¤ÐµÐ»ÑŒÐ´Ð±Ð»ÑŽÐ¼ Ð’.	article	N	not retrievable
209	Embase	Evaluating spatially adaptive guidelines for the treatment of gonorrhea to reduce the incidence of gonococcal infection and increase the effective lifespan of antibiotics.	PLoS Computational Biology. 18(2) (no pagination), 2022. Article Number: e1009842. Date of Publication: February 2022.	Yaesoubi R. Cohen T. Hsu K. Gift T.L. St. Cyr S.B. Salomon J.A. Grad Y.H.		Y
210	Embase	Evaluating the optimal placement of the novel antimicrobial gepotidacin in the treatment paradigm for uncomplicated genitourinary gonorrhea.	Sexually Transmitted Diseases. Conference: 2018 STD Prevention Conference. Washington, DC United States. 45(Supplement 2) (pp S34), 2018. Date of Publication: September 2018.	Vegvari C._x000D_ _x000D_ Grad Y._x000D_ _x000D_ White P._x000D_ _x000D_ Didelot X._x000D_ _x000D_ Whittles L._x000D_ _x000D_ Scangarella-Oman N._x000D_ _x000D_ Mitrani-Gold F._x000D_ _x000D_ Dumont E._x000D_ _x000D_ Perry C._x000D_ _x000D_ Gilchrist K._x000D_ _x000D_ Hossain M._x000D_ _x000D_ Anderson R._x000D_ _x000D_ Gardiner D.		N	no transmission model
211	Embase	Evolution and spread of antibiotic-resistant gonorrhoea.	Sexually Transmitted Infections. Conference: STI and HIV World Congress 2015. Brisbane, QLD Australia. Conference Publication: (var.pagings). 91(SUPPL. 2) (pp A25), 2015. Date of Publication: September 2015.	Fingerhuth S.M._x000D_ _x000D_ Bonhoeffer S._x000D_ _x000D_ Low N._x000D_ _x000D_ Althaus C.L.		N	conference abstract
212	Pubmed	Exploring the Benefits of Molecular Testing for Gonorrhoea Antibiotic Resistance Surveillance in Remote Settings	PLoS One	Hui BB, Ryder N, Su JY, Ward J, Chen MY, Donovan B, Fairley CK, Guy RJ, Lahra MM, Law MG, Whiley DM, Regan DG.		N	duplicate
213	base-search	Exploring the Benefits of Molecular Testing for Gonorrhoea Antibiotic Resistance Surveillance in Remote Settings	PUBLIC LIBRARY SCIENCE	Hui, BB AND Ryder, N AND Su, J-Y AND Ward, J AND Chen, MY AND Donovan, B AND Fairley, CK AND Guy, RJ AND Lahra, MM AND Law, MG AND Whiley, DM AND Regan, DG	article	N	duplicate
214	base-search	Exploring the benefits of molecular testing for gonorrhoea antibiotic resistance surveillance in remote settings	Public Library of Science	Hui, Ben B. AND Ryder, Nathan AND Su, Jiunn-Yih AND Ward, James AND Chen, Marcus Y. AND Donovan, Basil AND Fairley, Christopher K. AND Guy, Rebecca J. AND Lahra, Monica M. AND Law, Mathew G. AND Whiley, David M. AND Regan, David G.	article	N	duplicate
215	Embase	Exploring the benefits of molecular testing for gonorrhoea antibiotic resistance surveillance in remote settings.	Sexually Transmitted Infections. Conference: STI and HIV World Congress 2015. Brisbane, QLD Australia. Conference Publication: (var.pagings). 91(SUPPL. 2) (pp A27), 2015. Date of Publication: September 2015.	Hui B._x000D_ _x000D_ Ryder N._x000D_ _x000D_ Su J.-Y._x000D_ _x000D_ Ward J._x000D_ _x000D_ Chen M._x000D_ _x000D_ Donovan B._x000D_ _x000D_ Fairley C._x000D_ _x000D_ Guy R._x000D_ _x000D_ Lahra M._x000D_ _x000D_ Law M._x000D_ _x000D_ Whiley D._x000D_ _x000D_ Regan D.		N	duplicate
216	Embase	Exploring the benefits of molecular testing for gonorrhoea antibiotic resistance surveillance in remote settings.	PLoS ONE. 10(7) (no pagination), 2015. Article Number: e0133202. Date of Publication: 16 Jul 2015.	Hui B.B._x000D_ _x000D_ Ryder N._x000D_ _x000D_ Su J.-Y._x000D_ _x000D_ Ward J._x000D_ _x000D_ Chen M.Y._x000D_ _x000D_ Donovan B._x000D_ _x000D_ Fairley C.K._x000D_ _x000D_ Guy R.J._x000D_ _x000D_ Lahra M.M._x000D_ _x000D_ Law M.G._x000D_ _x000D_ Whiley D.M._x000D_ _x000D_ Regan D.G.		Y
217	base-search	Exploring the Benefits of Molecular Testing for Gonorrhoea Antibiotic Resistance Surveillance in Remote Settings.		Hui, Ben B AND Ryder, Nathan AND Su, Jiunn-Yih AND Ward, James AND Chen, Marcus Y AND Donovan, Basil AND Fairley, Christopher K AND Guy, Rebecca J AND Lahra, Monica M AND Law, Mathew G AND Whiley, David M AND Regan, David G	article	N	duplicate
218	base-search	Exploring the Benefits of Molecular Testing for Gonorrhoea Antibiotic Resistance Surveillance in Remote Settings.		Hui, Ben B AND Ryder, Nathan AND Su, Jiunn-Yih AND Ward, James AND Chen, Marcus Y AND Donovan, Basil AND Fairley, Christopher K AND Guy, Rebecca J AND Lahra, Monica M AND Law, Mathew G AND Whiley, David M AND Regan, David G	article	N	duplicate
219	MEDLINE®	Exploring the Benefits of Molecular Testing for Gonorrhoea Antibiotic Resistance Surveillance in Remote Settings.	PLoS ONE [Electronic Resource]. 10(7):e0133202, 2015.			N	duplicate
220	Pubmed	Exploring the population-level impact of MenB vaccination via modeling: Potential for serogroup replacement	Hum Vaccin Immunother	Hogea C, Van Effelterre T, Vyse A.		N	duplicate
221	British Library	Exploring the population-level impact of MenB vaccination via modeling: Potential for serogroup replacement	Human vaccines & immunotherapeutics. Volume 12:Issue 2 (2016, February)	Hogea, Cosmina		N	duplicate
222	British Library	Exploring the population-level impact of MenB vaccination via modeling: Potential for serogroup replacement	Human vaccines & immunotherapeutics. Volume 12:Issue 2 (2016)	Hogea, Cosmina		N	duplicate
223	base-search	Exploring the population-level impact of MenB vaccination via modeling: Potential for serogroup replacement		Hogea, Cosmina AND Van Effelterre, Thierry AND Vyse, Andrew	misc	N	duplicate
224	Scopus	Exploring the population-level impact of MenB vaccination via modeling: Potential for serogroup replacement	Hogea C.; Van Effelterre T.; Vyse A.	Human Vaccines and Immunotherapeutics		N	duplicate
225	Embase	Exploring the population-level impact of MenB vaccination via modeling: Potential for serogroup replacement.	Human Vaccines and Immunotherapeutics. 12(2) (pp 451-466), 2016. Date of Publication: 01 Feb 2016.	Hogea C._x000D_ _x000D_ Van Effelterre T._x000D_ _x000D_ Vyse A.		Y
226	MEDLINE®	Exploring the population-level impact of MenB vaccination via modeling: Potential for serogroup replacement.	Human vaccines & Immunotherapeutics. 12(2):451-66, 2016.			N	duplicate
227	Scopus	Fast and accurate dynamic estimation of field effectiveness of meningococcal vaccines	BMC Medicine	Argante L.; Tizzoni M.; Medini D.		N	duplicate
228	Embase	Fast and accurate dynamic estimation of field effectiveness of meningococcal vaccines.	BMC Medicine. 14(1) (no pagination), 2016. Article Number: 98. Date of Publication: 30 Jun 2016.	Argante L._x000D_ _x000D_ Tizzoni M._x000D_ _x000D_ Medini D.		Y
229	MEDLINE®	Fast and accurate dynamic estimation of field effectiveness of meningococcal vaccines.	BMC Medicine. 14:98, 2016 Jun 30.			N	duplicate
230	Scopus	Feasibility of gonorrhoea vaccination among men who have sex with men in England	Shen M.; Zhang L.	The Lancet Infectious Diseases		N	reply
231	base-search	Fig 3 -		Qibin Duan (8988614) AND Chris Carmody (11649165) AND Basil Donovan (289049) AND Rebecca J. Guy (11649168) AND Ben B. Hui (11649171) AND John M. Kaldor (8582343) AND Monica M. Lahra (11649174) AND Matthew G. Law (11413952) AND David A. Lewis (7325073) AND Michael Maley (11649177) AND Skye McGregor (638382) AND Anna McNulty (449883) AND Christine Selvey (4819266) AND David J. Templeton (11649180) …	misc	N	not new study
232	base-search	Fig 4 -		Qibin Duan (8988614) AND Chris Carmody (11649165) AND Basil Donovan (289049) AND Rebecca J. Guy (11649168) AND Ben B. Hui (11649171) AND John M. Kaldor (8582343) AND Monica M. Lahra (11649174) AND Matthew G. Law (11413952) AND David A. Lewis (7325073) AND Michael Maley (11649177) AND Skye McGregor (638382) AND Anna McNulty (449883) AND Christine Selvey (4819266) AND David J. Templeton (11649180) …	misc	N	not new study
233	Embase	Gonococcal Vaccines for Controlling Neisseria gonorrhoeae in Men Who Have Sex with Men: A Promising Game Changer.	Journal of Infectious Diseases. 225(6) (pp 931-933), 2022. Date of Publication: 15 Mar 2022.	Christensen H._x000D_ _x000D_ Vickerman P.		N	no transmission model
234	base-search	Gonorrhoea infection parameters and prevalence targets for model calibration.		Qibin Duan (8988614) AND Chris Carmody (11649165) AND Basil Donovan (289049) AND Rebecca J. Guy (11649168) AND Ben B. Hui (11649171) AND John M. Kaldor (8582343) AND Monica M. Lahra (11649174) AND Matthew G. Law (11413952) AND David A. Lewis (7325073) AND Michael Maley (11649177) AND Skye McGregor (638382) AND Anna McNulty (449883) AND Christine Selvey (4819266) AND David J. Templeton (11649180) …	misc	N	not new study
235	base-search	Household transmission of Neisseria meningitidis in the African meningitis belt: a longitudinal cohort study	HAL CCSD, Elsevier	Consortium, Menafricar AND Boukary, Rahamatou Moustapha AND Collard, Jean-Marc AND Dan Dano, Ibrahim AND Habiboulaye, Ibrahim AND Issaka, Bassira AND Jusot, Jean-Fran{\c c	article	N	no menB
236	base-search	Household transmission of Neisseria meningitidis in the African meningitis belt: a longitudinal cohort study	HAL CCSD, Elsevier	Consortium, MenAfriCar AND Boukary, Rahamatou Moustapha AND Collard, Jean-Marc AND Dan Dano, Ibrahim AND Habiboulaye, Ibrahim AND Issaka, Bassira AND Jusot, Jean-Fran{\c c	article	N	duplicate
238	Embase	Identifying factors that lead to the persistence of imported gonorrhoeae strains: A modelling study.	Sexually Transmitted Infections. (no pagination), 2016. Date of Publication: October 18, 2016.	Hui B.B._x000D_ _x000D_ Whiley D.M._x000D_ _x000D_ Donovan B._x000D_ _x000D_ Law M.G._x000D_ _x000D_ Regan D.G._x000D_ _x000D_ Chen M._x000D_ _x000D_ Guy R._x000D_ _x000D_ Lahra M.		Y
237	Embase	Identifying factors that lead to the persistence of imported gonorrhoeae strains: A modelling study.	Sexually Transmitted Infections. 93(3) (pp 221-225), 2017. Date of Publication: May 2017.	Hui B.B._x000D_ _x000D_ Whiley D.M._x000D_ _x000D_ Donovan B._x000D_ _x000D_ Law M.G._x000D_ _x000D_ Regan D.G.		N	duplicate
239	MEDLINE®	Identifying factors that lead to the persistence of imported gonorrhoeae strains: a modelling study.	Sexually Transmitted Infections. 93(3):221-225, 2017 05.			N	duplicate
240	base-search	Identifying optimal vaccination strategies for serogroup A Neisseria meningitidis conjugate vaccine in the African meningitis belt		Tartof, Sara AND Novak, Ryan AND Tarbangdo, F{\'e	misc	N	no menB
241	base-search	Identifying optimal vaccination strategies for serogroup A Neisseria meningitidis conjugate vaccine in the African meningitis belt.	Public Library of Science (PLoS)	Sara Tartof AND Amanda Cohn AND F{\'e	article	N	duplicate
242	Embase	Impact of rapid susceptibility profiling on the emergence and spread of antibiotic resistance in gonorrhoea.	Sexually Transmitted Infections. Conference: 2017 STI and HIV World Congress. Rio de Janeiro Brazil. 93(Supplement 2) (pp A99), 2017. Date of Publication: July 2017.	Tuite A._x000D_ _x000D_ Hsu K._x000D_ _x000D_ Gift T.L._x000D_ _x000D_ Salomon J.A._x000D_ _x000D_ Grad Y.H.		Y
243	OSF Preprints	Impact of rapid susceptibility testing and antibiotic selection strategy on the emergence and spread of antibiotic resistance in gonorrhea	bioRxiv	Ashleigh R TuiteThomas L GiftHarrell W ChessonKatherine HsuJoshua A SalomonYonatan H Grad	Preprint	N	duplicate
244	OSF Preprints	Impact of rapid susceptibility testing and antibiotic selection strategy on the emergence and spread of antibiotic resistance in gonorrhea	bioRxiv	Ashleigh R TuiteThomas L GiftHarrell W ChessonKatherine HsuJoshua A SalomonYonatan H Grad	Preprint	N	duplicate
245	Pubmed	Impact of Rapid Susceptibility Testing and Antibiotic Selection Strategy on the Emergence and Spread of Antibiotic Resistance in Gonorrhea	J Infect Dis	Tuite AR, Gift TL, Chesson HW, Hsu K, Salomon JA, Grad YH.		N	duplicate
246	base-search	Impact of Rapid Susceptibility Testing and Antibiotic Selection Strategy on the Emergence and Spread of Antibiotic Resistance in Gonorrhea	Oxford University Press	Tuite, Ashleigh R AND Gift, Thomas L AND Chesson, Harrell W AND Hsu, Katherine AND Salomon, Joshua A AND Grad, Yonatan H	article	N	duplicate
247	Embase	Impact of rapid susceptibility testing and antibiotic selection strategy on the emergence and spread of antibiotic resistance in Gonorrhea.	Journal of Infectious Diseases. 216(9) (pp 1141-1149), 2017. Date of Publication: 01 Nov 2017.	Tuite A.R._x000D_ _x000D_ Gift T.L._x000D_ _x000D_ Chesson H.W._x000D_ _x000D_ Hsu K._x000D_ _x000D_ Salomon J.A._x000D_ _x000D_ Grad Y.H.		N	duplicate
248	MEDLINE®	Impact of Rapid Susceptibility Testing and Antibiotic Selection Strategy on the Emergence and Spread of Antibiotic Resistance in Gonorrhea.	Journal of Infectious Diseases. 216(9):1141-1149, 2017 11 27.			N	duplicate
249	Pubmed	Impact of screening on the prevalence and incidence of Mycoplasma genitalium and its macrolide resistance in men who have sex with men living in Australia: A mathematical model	EClinicalMedicine	Ong JJ, Ruan L, Lim AG, Bradshaw CS, Taylor-Robinson D, Unemo M, Horner PJ, Vickerman P, Zhang L.		N	no GC or MC
250	Pubmed	Improving Control of Antibiotic-Resistant Gonorrhea by Integrating Research Agendas Across Disciplines: Key Questions Arising From Mathematical Modeling	J Infect Dis	Grad YH, Goldstein E, Lipsitch M, White PJ.		N	review
251	Embase	Improving Control of Antibiotic-Resistant Gonorrhea by Integrating Research Agendas Across Disciplines: Key Questions Arising From Mathematical Modeling.	Journal of Infectious Diseases. 213(6) (pp 883-890), 2016. Date of Publication: 15 Mar 2016.	Grad Y.H._x000D_ _x000D_ Goldstein E._x000D_ _x000D_ Lipsitch M._x000D_ _x000D_ White P.J.		N	duplicate
252	MEDLINE®	Improving Control of Antibiotic-Resistant Gonorrhea by Integrating Research Agendas Across Disciplines: Key Questions Arising From Mathematical Modeling. [Review]	Journal of Infectious Diseases. 213(6):883-90, 2016 Mar 15.			N	duplicate
253	Pubmed	In vitro antimicrobial combination testing of and evolution of resistance to the first-in-class spiropyrimidinetrione zoliflodacin combined with six therapeutically relevant antimicrobials for Neisseria gonorrhoeae	J Antimicrob Chemother	Foerster S, Drusano G, Golparian D, Neely M, Piddock LJV, Alirol E, Unemo M.		N	no transmission model
254	Embase	In vitro antimicrobial combination testing of and evolution of resistance to the first-in-class spiropyrimidinetrione zoliflodacin combined with six therapeutically relevant antimicrobials for Neisseria gonorrhoeae.	Journal of Antimicrobial Chemotherapy. 74(12) (pp 3521-3529), 2019. Date of Publication: 01 Dec 2019.	Foerster S._x000D_ _x000D_ Drusano G._x000D_ _x000D_ Golparian D._x000D_ _x000D_ Neely M._x000D_ _x000D_ Piddock L.J.V._x000D_ _x000D_ Alirol E._x000D_ _x000D_ Unemo M.		N	duplicate
255	MEDLINE®	In vitro antimicrobial combination testing of and evolution of resistance to the first-in-class spiropyrimidinetrione zoliflodacin combined with six therapeutically relevant antimicrobials for Neisseria gonorrhoeae.	Journal of Antimicrobial Chemotherapy. 74(12):3521-3529, 2019 12 01.			N	duplicate
256	Embase	IN2 A Model-Based Estimation of the Cost-of-Illness Associated with Neisseria gonorrhoea in England and the USA: Assessing the Potential Impact of Antimicrobial Resistance and Long-Term Health Problems.	Value in Health. Conference: Virtual ISPOR Europe 2020. Virtual, Online. 23(Supplement 2) (pp S403), 2020. Date of Publication: December 2020.	Arnold L._x000D_ _x000D_ Peultier A.C._x000D_ _x000D_ Whelan J._x000D_ _x000D_ Beck E.		N	conference abstract
257	base-search	Incidencia del VIH en la tuberculosis, en Armenia, Colombia ; HIV incidence in cases of tuberculosis in Armenia, Colombia	Universidad Nacional de Colombia	De la Pava Salgado, Elmer AND Corrales Alvarez, Milena AND Hurtado Tob{\'o	article	N	no english
258	Embase	Insights from targeting transferrin receptors to develop vaccines for pathogens of humans and food production animals.	Frontiers in Cellular and Infection Microbiology. 12 (no pagination), 2023. Article Number: 1083090. Date of Publication: 06 Jan 2023.	Ewasechko N.F._x000D_ _x000D_ Chaudhuri S._x000D_ _x000D_ Schryvers A.B.		N	no GC or MC
259	Pubmed	Introducing vaccination against serogroup B meningococcal disease: an economic and mathematical modelling study of potential impact	Vaccine	Christensen H, Hickman M, Edmunds WJ, Trotter CL.		Y
260	British Library	Introducing vaccination against serogroup B meningococcal disease: An economic and mathematical modelling study of potential impact	Vaccine. VOL 31	Christensen, H.	2013, 2638-2646 -- Elsevier Science B.V., Amsterdam.	N	duplicate
261	British Library	Introducing vaccination against serogroup B meningococcal disease: An economic and mathematical modelling study of potential impact	Vaccine. Volume 31:Issue 23 (2013)	Christensen, Hannah		N	duplicate
262	Scopus	Introducing vaccination against serogroup B meningococcal disease: An economic and mathematical modelling study of potential impact	Vaccine	Christensen H.; Hickman M.; Edmunds W.J.; Trotter C.L.		N	duplicate
263	Embase	Introducing vaccination against serogroup B meningococcal disease: An economic and mathematical modelling study of potential impact.	Vaccine. 31(23) (pp 2638-2646), 2013. Date of Publication: 28 May 2013.	Christensen H._x000D_ _x000D_ Hickman M._x000D_ _x000D_ Edmunds W.J._x000D_ _x000D_ Trotter C.L.		N	duplicate
264	MEDLINE®	Introducing vaccination against serogroup B meningococcal disease: an economic and mathematical modelling study of potential impact.	Vaccine. 31(23):2638-46, 2013 May 28.			N	duplicate
265	Pubmed	Lifetime costs of invasive meningococcal disease: A Markov model approach	Vaccine	Wang B, Haji Ali Afzali H, Giles L, Marshall H.		N	duplicate
266	base-search	Lifetime costs of invasive meningococcal disease: a Markov model approach	Elsevier	Wang, B. AND Hajiali Afzali, H. AND Giles, L. AND Marshall, H.	article	N	duplicate
267	base-search	Lifetime costs of invasive meningococcal disease: A Markov model approach	Elsevier BV	Wang, Bing AND Haji Ali Afzali, Hossein AND Giles, Lynne AND Marshall, Helen	article	N	no AMR/vaccine
268	Pubmed	Mathematical and live meningococcal models for simple sequence repeat dynamics - coherent predictions and observations	PLoS One	Alfsnes K, Raynaud X, Tønjum T, Ambur OH.		N	duplicate
269	Embase	Mathematical and live meningococcal models for simple sequence repeat dynamics - Coherent predictions and observations.	PLoS ONE. 9(7) (no pagination), 2014. Article Number: e101637. Date of Publication: 07 Jul 2014.	Alfsnes K._x000D_ _x000D_ Raynaud X._x000D_ _x000D_ Tonjum T._x000D_ _x000D_ Ambur O.H.		N	duplicate
270	base-search	Mathematical and live meningococcal models for simple sequence repeat dynamics - coherent predictions and observations.	Public Library of Science (PLoS)	Kristian Alfsnes AND Xavier Raynaud AND Tone T{\o	article	N	no transmission model
271	MEDLINE®	Mathematical and live meningococcal models for simple sequence repeat dynamics - coherent predictions and observations.	PLoS ONE [Electronic Resource]. 9(7):e101637, 2014.			N	duplicate
272	base-search	Mathematical and Live Meningococcal Models for Simple Sequence Repeat Dynamics {\textendash} Coherent Predictions and Observations		Alfsnes, Kristian AND Raynaud, Xavier AND T{\o	misc	N	duplicate
273	base-search	Mathematical and Live Meningococcal Models for Simple Sequence Repeat Dynamics {\textendash} Coherent Predictions and Observations		Alfsnes, Kristian AND Raynaud, Xavier AND T{\o	misc	N	duplicate
274	base-search	Mathematical and Live Meningococcal Models for Simple Sequence Repeat Dynamics {\textendash} Coherent Predictions and Observations		Kristian Alfsnes AND Xavier Raynaud AND Tone T{\o	article	N	duplicate
275	Embase	Mathematical epidemiology is not an oxymoron.	BMC Public Health. 9(SUPPL. 1) (no pagination), 2009. Article Number: S2. Date of Publication: 2009.	Brauer F.		N	not new study
276	base-search	Mathematical modelling to explore the role of the female-sex-worker-client interaction for gonorrhoea transmission and prevention among Australian heterosexuals		Padeniya, Seneviratne Mudiyanselage Thilini Nisansala	phdthesis	Y
277	base-search	Mathematical, statistical and economic modelling of infection, immunity and vaccination of sexually transmissible infections		Craig, Andrew	phdthesis	N	paper included instead
278	base-search	Meningococcal carriage within households in the African meningitis belt: A longitudinal pilot study	W B SAUNDERS CO LTD	Greenwood, Brian	article	N	duplicate
279	base-search	Meningococcal carriage within households in the African meningitis belt: A longitudinal pilot study.	Elsevier BV, J Infect	Basta, Nicole E AND Berthe, Abdoulaye AND Keita, Mahamadou AND Onwuchekwa, Uma AND Tamboura, Boubou AND Traore, Awa AND Hassan-King, Musa AND Manigart, Olivier AND Nascimento, Maria AND Stuart, James M AND Trotter, Caroline AND Blake, Jayne AND Carr, Anthony D AND Gray, Stephen J AND Newbold, Lynne S AND Deng, Yangqing AND Wolfson, Julian AND Halloran, M Elizabeth AND Greenwood, Brian AND Borrow,…	article	N	duplicate
280	base-search	Meningococcal carriage within households in the African meningitis belt: A longitudinal pilot study.	Elsevier	Basta, Nicole E AND Berthe, Abdoulaye AND Keita, Mahamadou AND Onwuchekwa, Uma AND Tamboura, Boubou AND Traore, Awa AND Hassan-King, Musa AND Manigart, Olivier AND Nascimento, Maria AND Stuart, James M AND Trotter, Caroline AND Blake, Jayne AND Carr, Anthony D AND Gray, Stephen J AND Newbold, Lynne S AND Deng, Yangqing AND Wolfson, Julian AND Halloran, M Elizabeth AND Greenwood, Brian AND Borrow,…	article	N	duplicate
281	base-search	Meningococcal carriage within households in the African meningitis belt: A longitudinal pilot study. ...	Elsevier BV	Basta, Nicole E AND Berthe, Abdoulaye AND Keita, Mahamadou AND Onwuchekwa, Uma AND Tamboura, Boubou AND Traore, Awa AND Hassan-King, Musa AND Manigart, Olivier AND Nascimento, Maria AND Stuart, James M AND Trotter, Caroline AND Blake, Jayne AND Carr, Anthony D AND Gray, Stephen J AND Newbold, Lynne S AND Deng, Yangqing AND Wolfson, Julian AND Halloran, M Elizabeth AND Greenwood, Brian AND Borrow,…	article	N	no menB
282	Pubmed	Mitigating COVID-19 outbreaks in workplaces and schools by hybrid telecommuting	PLoS Comput Biol	Mauras S, Cohen-Addad V, Duboc G, Dupré la Tour M, Frasca P, Mathieu C, Opatowski L, Viennot L.		N	no GC or MC
283	base-search	Modeling future changes to the meningococcal serogroup C conjugate (MCC) vaccine program in England and Wales		Trotter, CL AND Edmunds, WJ AND Ramsay, ME AND Miller, E	article	N	menC
284	base-search	Modeling future changes to the meningococcal serogroup C conjugate (MCC) vaccine program in England and Wales.	Taylor \& Francis	Trotter, Caroline L AND Edmunds, W John AND Ramsay, Mary E AND Miller, Elizabeth	article	N	duplicate
285	base-search	Modeling Long-term Vaccination Strategies With MenAfriVac in the African Meningitis Belt		Trotter, Caroline L AND Preziosi, Marie-Pierre AND Conlan, Andrew J K AND Karachaliou, Andromachi	misc	N	duplicate
286	base-search	Modeling Long-term Vaccination Strategies With MenAfriVac in the African Meningitis Belt.	Oxford University Press (OUP), Clin Infect Dis	Karachaliou, Andromachi AND Conlan, Andrew JK AND Preziosi, Marie-Pierre AND Trotter, Caroline L	article	N	duplicate
287	Scopus	Modeling persistence of hSBA titers over time following a primary series and a booster dose of MenB-FHbp	Vaccine	Cai B.; Peyrani P.; Beeslaar J.; Burman C.; Balmer P.		N	duplicate
288	Embase	Modeling persistence of hSBA titers over time following a primary series and a booster dose of MenB-FHbp.	Vaccine. 41(17) (pp 2729-2733), 2023. Date of Publication: 24 Apr 2023.	Cai B._x000D_ _x000D_ Peyrani P._x000D_ _x000D_ Beeslaar J._x000D_ _x000D_ Burman C._x000D_ _x000D_ Balmer P.		N	no transmission model
289	Embase	Modeling the impact of cephalosporin-resistant neisseria gonorrhoeae.	Sexually Transmitted Diseases. Conference: 2014 STD Prevention Conference. Atlanta, GA United States. Conference Publication: (var.pagings). 41(SUPPL. 1) (pp S70), 2014. Date of Publication: June 2014.	Spicknall I._x000D_ _x000D_ Kirkcaldy R._x000D_ _x000D_ Gift T._x000D_ _x000D_ Chesson H._x000D_ _x000D_ Owusu-Edusei Jr. K.		N	conference abstract
290	Embase	Modeling the impact of partially efficacious gonorrhea vaccines.	Sexually Transmitted Infections. Conference: STI and HIV World Congress 2019. Vancouver, BC Canada. 95(Supplement 1) (pp A288), 2019. Date of Publication: July 2019.	Seedat S._x000D_ _x000D_ Abu-Raddad L.		N	conference abstract
291	base-search	Modeling the public health impact of different meningococcal vaccination strategies with 4CMenB and MenACWY versus the current toddler MenACWY National Immunization Program in Chile		Gra{\~n	misc	N	duplicate
292	base-search	Modeling the public health impact of different meningococcal vaccination strategies with 4CMenB and MenACWY versus the current toddler MenACWY national immunization program in Chile	Taylor \& Francis Inc	Gra{\~n	article	N	duplicate
293	Pubmed	Modeling the public health impact of different meningococcal vaccination strategies with 4CMenB and MenACWY versus the current toddler MenACWY National Immunization Program in Chile	Hum Vaccin Immunother	Graña MG, Cavada G, Vasquez M, Shen J, Maervoet J, Klint J, Gómez JA.		N	duplicate
294	British Library	Modeling the public health impact of different meningococcal vaccination strategies with 4CMenB and MenACWY versus the current toddler MenACWY National Immunization Program in Chile	Human vaccines & immunotherapeutics. Volume 17:Number 12 (2021, December 2nd)	Graña, María Gabriela		N	duplicate
295	British Library	Modeling the public health impact of different meningococcal vaccination strategies with 4CMenB and MenACWY versus the current toddler MenACWY National Immunization Program in Chile	Human vaccines & immunotherapeutics. Volume 17:Issue 12 (2021)	Graña, María Gabriela		N	duplicate
296	Scopus	Modeling the public health impact of different meningococcal vaccination strategies with 4CMenB and MenACWY versus the current toddler MenACWY National Immunization Program in Chile	Graña M.G.; Cavada G.; Vasquez M.; Shen J.; Maervoet J.; Klint J.; Gómez J.A.	Human Vaccines and Immunotherapeutics		N	duplicate
297	base-search	Modeling the public health impact of different meningococcal vaccination strategies with 4CMenB and MenACWY versus the current toddler MenACWY National Immunization Program in Chile		Maria Gra{\~n	misc	N	duplicate
298	base-search	Modeling the public health impact of different meningococcal vaccination strategies with 4CMenB and MenACWY versus the current toddler MenACWY National Immunization Program in Chile ...	figshare	Gra{\~n	article	N	duplicate
299	base-search	Modeling the public health impact of different meningococcal vaccination strategies with 4CMenB and MenACWY versus the current toddler MenACWY National Immunization Program in Chile ...	figshare	Gra{\~n	article	N	duplicate
300	Embase	Modeling the public health impact of different meningococcal vaccination strategies with 4CMenB and MenACWY versus the current toddler MenACWY National Immunization Program in Chile.	Human Vaccines and Immunotherapeutics. 17(12) (pp 5603-5613), 2021. Date of Publication: 2021.	Grana M.G. Cavada G. Vasquez M. Shen J. Maervoet J. Klint J. Gomez J.A.		Y
301	MEDLINE®	Modeling the public health impact of different meningococcal vaccination strategies with 4CMenB and MenACWY versus the current toddler MenACWY National Immunization Program in Chile.	Human vaccines & Immunotherapeutics. 17(12):5603-5613, 2021 12 02.			N	duplicate
302	Embase	Modelled evaluation of multi-component meningococcal vaccine (Bexsero ) for the prevention of invasive meningococcal disease in infants and adolescents in the UK.	Epidemiology and Infection. 142(9) (pp 2000-2012), 2014. Date of Publication: September 2014.	Huels J._x000D_ _x000D_ Clements K.M._x000D_ _x000D_ McGarry L.J._x000D_ _x000D_ Hill G.J._x000D_ _x000D_ Wassil J._x000D_ _x000D_ Kessabi S.		N	duplicate
303	base-search	Modelled evaluation of multi-component meningococcal vaccine (Bexsero {\textregistered} ) for the prevention of invasive meningococcal disease in infants and adolescents in the UK	Cambridge University Press (CUP)	HUELS, J. AND CLEMENTS, K. M. AND McGARRY, L. J. AND HILL, G. J. AND WASSIL, J. AND KESSABI, S.	article	N	duplicate
304	Scopus	Modelled evaluation of multi-component meningococcal vaccine (Bexsero ®) for the prevention of invasive meningococcal disease in infants and adolescents in the UK	Epidemiology and Infection	Huels J.; Clements K.M.; McGarry L.J.; Hill G.J.; Wassil J.; Kessabi S.		Y
305	MEDLINE®	Modelled evaluation of multi-component meningococcal vaccine (Bexsero R) for the prevention of invasive meningococcal disease in infants and adolescents in the UK.	Epidemiology & Infection. 142(9):2000-12, 2014 Sep.			N	duplicate
306	Embase	Modelled evaluation of multi-component meningococcal vaccine (Bexsero) for the prevention of invasive meningococcal disease in infants and adolescents in the UK.	Epidemiology and Infection. 142(9) (pp 2000-2012), 2014. Date of Publication: 2014.	Huels J._x000D_ _x000D_ Clements K.M._x000D_ _x000D_ McGarry L.J._x000D_ _x000D_ Hill G.J._x000D_ _x000D_ Wassil J._x000D_ _x000D_ Kessabi S.		N	duplicate
307	base-search	Modelled evaluation of multi-component meningococcal vaccine (Bexsero{\textregistered}) for the prevention of invasive meningococcal disease in infants and adolescents in the UK		HUELS, J. AND CLEMENTS, K. M. AND McGARRY, L. J. AND HILL, G. J. AND WASSIL, J. AND KESSABI, S.	misc	N	duplicate
308	Pubmed	Modelled evaluation of multi-component meningococcal vaccine (Bexsero®) for the prevention of invasive meningococcal disease in infants and adolescents in the UK	Epidemiol Infect	Huels J, Clements KM, McGARRY LJ, Hill GJ, Wassil J, Kessabi S.		N	duplicate
309	British Library	Modelled evaluation of multi-component meningococcal vaccine (Bexsero®) for the prevention of invasive meningococcal disease in infants and adolescents in the UK	Epidemiology and infection. Volume 142:Number 9 (2014, September)	HUELS, J.		N	duplicate
310	British Library	Modelled evaluation of multi-component meningococcal vaccine (Bexsero®) for the prevention of invasive meningococcal disease in infants and adolescents in the UK	Epidemiology and infection. Volume 142:Number 9 (2014, September)	HUELS, J.		N	duplicate
311	Embase	Modelling intervention strategies for preventing spread of extensively drug resistant gonorrhoea strains among australian MSM.	Sexually Transmitted Infections. Conference: STI and HIV World Congress 2019. Vancouver, BC Canada. 95(Supplement 1) (pp A43), 2019. Date of Publication: July 2019.	Duan Q. Wood J. Hui B. Regan D.		Y
312	Pubmed	Modelling response strategies for controlling gonorrhoea outbreaks in men who have sex with men in Australia	PLoS Comput Biol	Duan Q, Carmody C, Donovan B, Guy RJ, Hui BB, Kaldor JM, Lahra MM, Law MG, Lewis DA, Maley M, McGregor S, McNulty A, Selvey C, Templeton DJ, Whiley DM, Regan DG, Wood JG.		N	duplicate
313	base-search	Modelling response strategies for controlling gonorrhoea outbreaks in men who have sex with men in Australia	Public Library of Science	Duan, Qibin AND Carmody, Chris AND Donovan, Basil AND Guy, Rebecca J. AND Hui, Ben B. AND Kaldor, John M. AND Lahra, Monica M. AND Law, Matthew G. AND Lewis, David A. AND Maley, Michael AND McGregor, Skye AND McNulty, Anna AND Selvey, Christine AND Templeton, David J. AND Whiley, David M. AND Regan, David G. AND Wood, James G.	article	N	duplicate
314	base-search	Modelling response strategies for controlling gonorrhoea outbreaks in men who have sex with men in Australia	Public Library of Science (PLoS)	Duan, Qibin AND Carmody, Chris AND Donovan, Basil AND Guy, Rebecca J. AND Hui, Ben B. AND Kaldor, John M. AND Lahra, Monica M. AND Law, Matthew G. AND Lewis, David A. AND Maley, Michael AND McGregor, Skye AND McNulty, Anna AND Selvey, Christine AND Templeton, David J. AND Whiley, David M. AND Regan, David G. AND Wood, James G.	article	N	duplicate
315	base-search	Modelling response strategies for controlling gonorrhoea outbreaks in men who have sex with men in Australia		Duan, Qibin AND Carmody, Chris AND Donovan, Basil AND Guy, Rebecca J. AND Hui, Ben B. AND Kaldor, John M. AND Lahra, Monica M. AND Law, Matthew G. AND Lewis, David A. AND Maley, Michael AND McGregor, Skye AND McNulty, Anna AND Selvey, Christine AND Templeton, David J. AND Whiley, David M. AND Regan, David G. AND Wood, James G.	misc	N	duplicate
316	base-search	Modelling response strategies for controlling gonorrhoea outbreaks in men who have sex with men in Australia	Public Library of Science	Duan, Qibin AND Carmody, Chris AND Donovan, Basil AND Guy, Rebecca J. AND Hui, Ben B. AND Kaldor, John M. AND Lahra, Monica M. AND Law, Matthew G. AND Lewis, David A. AND Maley, Michael AND McGregor, Skye AND McNulty, Anna AND Selvey, Christine AND Templeton, David J. AND Whiley, David M. AND Regan, David G. AND Wood, James G.	article	N	duplicate
317	Embase	Modelling response strategies for controlling gonorrhoea outbreaks in men who have sex with men in Australia.	PLoS Computational Biology. 17(11) (no pagination), 2021. Article Number: e1009385. Date of Publication: November 2021.	Duan Q._x000D_ _x000D_ Carmody C._x000D_ _x000D_ Donovan B._x000D_ _x000D_ Guy R.J._x000D_ _x000D_ Hui B.B._x000D_ _x000D_ Kaldor J.M._x000D_ _x000D_ Lahra M.M._x000D_ _x000D_ Law M.G._x000D_ _x000D_ Lewis D.A._x000D_ _x000D_ Maley M._x000D_ _x000D_ McGregor S._x000D_ _x000D_ McNulty A._x000D_ _x000D_ Selvey C._x000D_ _x000D_ Templeton D.J._x000D_ _x000D_ Whiley D.M._x000D_ _x000D_ Regan D.G._x00…		N	duplicate
318	base-search	Modelling response strategies for controlling gonorrhoea outbreaks in men who have sex with men in Australia.	Public Library of Science (PLoS)	Qibin Duan AND Chris Carmody AND Basil Donovan AND Rebecca J Guy AND Ben B Hui AND John M Kaldor AND Monica M Lahra AND Matthew G Law AND David A Lewis AND Michael Maley AND Skye McGregor AND Anna McNulty AND Christine Selvey AND David J Templeton AND David M Whiley AND David G Regan AND James G Wood	article	N	duplicate
319	MEDLINE®	Modelling response strategies for controlling gonorrhoea outbreaks in men who have sex with men in Australia.	PLoS Computational Biology. 17(11):e1009385, 2021 11.			N	duplicate
320	Scopus	Modelling the cost-effectiveness of catch-up ‘MenB’ (Bexsero) vaccination in England	Vaccine	Christensen H.; Trotter C.L.		N	duplicate
321	Embase	Modelling the cost-effectiveness of catch-up 'MenB' (Bexsero) vaccination in England.	Vaccine. 35(2) (pp 208-211), 2017. Date of Publication: 05 Jan 2017.	Christensen H. Trotter C.L.		Y
322	Embase	Modelling the dynamics of antibiotic resistance in gonorrhoea to determine fitness benefits and costs.	Sexually Transmitted Infections. Conference: 2017 STI and HIV World Congress. Rio de Janeiro Brazil. 93(Supplement 2) (pp A143), 2017. Date of Publication: July 2017.	Whittles L.K._x000D_ _x000D_ White P.J._x000D_ _x000D_ Didelot X.		N	duplicate
323	base-search	MODELLING THE EFFECT OF VACCINATION ON THE MENINGOCOCCAL B EPIDEMIC IN NEW ZEALAND	Cambridge University Press (CUP)	SIMPSON, J. L. AND ROBERTS, M. G.	article	N	duplicate
324	base-search	MODELLING THE EFFECT OF VACCINATION ON THE MENINGOCOCCAL B EPIDEMIC IN NEW ZEALAND	Cambridge University Press (CUP)	SIMPSON, J. L. AND ROBERTS, M. G.	article	N	duplicate
325	base-search	Modelling the effect of vaccination on the Meningococcal B epidemic in New Zealand	Australian Mathematical Society	Simpson, Joanne Lindsay AND Roberts, M G	article	Y
326	British Library	Modelling the impact of 4CMenB and MenACWY meningococcal combined vaccination strategies including potential 4CMenB cross-protection: An application to England	Vaccine. Volume 38:Issue 47 (2020)	Beck, Ekkehard		Y
327	British Library	Modelling the impact of 4CMenB and MenACWY meningococcal combined vaccination strategies including potential 4CMenB cross-protection: An application to England	Vaccine. Volume 38:Number 47 (2020, November 3rd)	Beck, Ekkehard		N	duplicate
328	Scopus	Modelling the impact of 4CMenB and MenACWY meningococcal combined vaccination strategies including potential 4CMenB cross-protection: An application to England	Vaccine	Beck E.; Klint J.; Garcia S.; Abbing V.; Abitbol V.; Akerborg O.; Argante L.; Bekkat-Berkani R.; Hogea C.; Neine M.; Vadivelu K.; Whelan J.; Meszaros K.		N	duplicate
329	base-search	Modelling the impact of COVID-19 and routine MenACWY vaccination on meningococcal carriage and disease in the UK		Hadley, Liza AND Karachaliou Prasinou, Andromachi AND Christensen, Hannah AND Ramsay, Mary AND Trotter, Caroline	misc	N	MenA
330	base-search	Modelling the impact of COVID-19 and routine MenACWY vaccination on meningococcal carriage and disease in the UK		Hadley, Liza AND Karachaliou Prasinou, Andromachi AND Christensen, Hannah AND Ramsay, Mary AND Trotter, Caroline	misc	N	duplicate
331	base-search	MODELLING THE IMPACT OF COVID-19 AND ROUTINE MENACWY VACCINATION ON MENINGOCOCCAL CARRIAGE AND DISEASE IN THE UK.		Hadley, L. AND Karachaliou-Prasinou, A. AND Christensen, H. AND Ramsay, M. AND Trotter, C.	misc	N	duplicate
332	base-search	MODELLING THE IMPACT OF COVID-19 AND ROUTINE MENACWY VACCINATION ON MENINGOCOCCAL CARRIAGE AND DISEASE IN THE UK.	Elsevier	L. Hadley AND A. Karachaliou-Prasinou AND H. Christensen AND M. Ramsay AND C. Trotter	article	N	no menB
333	base-search	MODELLING THE IMPACT OF COVID-19 AND ROUTINE MENACWY VACCINATION ON MENINGOCOCCAL CARRIAGE AND DISEASE IN THE UK.	Elsevier	L. Hadley AND A. Karachaliou-Prasinou AND H. Christensen AND M. Ramsay AND C. Trotter	article	N	duplicate
334	Embase	Modelling the spread of gonorrhoea in an MSM population.	Sexually Transmitted Infections. Conference: 2017 STI and HIV World Congress. Rio de Janeiro Brazil. 93(Supplement 2) (pp A109), 2017. Date of Publication: July 2017.	Kenyon C._x000D_ _x000D_ Buyze J._x000D_ _x000D_ Hens N.		N	duplicate
335	Embase	Models to predict the public health impact of vaccine resistance: A systematic review.	Vaccine. 37(35) (pp 4886-4895), 2019. Date of Publication: 14 August 2019.	Reid M.C._x000D_ _x000D_ Peebles K._x000D_ _x000D_ Stansfield S.E._x000D_ _x000D_ Goodreau S.M._x000D_ _x000D_ Abernethy N._x000D_ _x000D_ Gottlieb G.S._x000D_ _x000D_ Mittler J.E._x000D_ _x000D_ Herbeck J.T.		N	review
336	Embase	Monocyte-activation test to reliably measure the pyrogenic content of a vaccine: An in vitro pyrogen test to overcome in vivo limitations.	Vaccine. 37(29) (pp 3754-3760), 2019. Date of Publication: 27 June 2019.	Valentini S._x000D_ _x000D_ Santoro G._x000D_ _x000D_ Baffetta F._x000D_ _x000D_ Franceschi S._x000D_ _x000D_ Paludi M._x000D_ _x000D_ Brandini E._x000D_ _x000D_ Gherardini L._x000D_ _x000D_ Serruto D._x000D_ _x000D_ Capecchi B.		N	no GC or MC
337	Embase	Mycoplasma genitalium antibiotic resistance-associated mutations in genital and extragenital samples from men-who-have-sex-with-men attending a STI clinic in Verona, Italy.	Frontiers in Cellular and Infection Microbiology. 13 (no pagination), 2023. Article Number: 1155451. Date of Publication: 2023.	Sandri A._x000D_ _x000D_ Carelli M._x000D_ _x000D_ Visentin A._x000D_ _x000D_ Savoldi A._x000D_ _x000D_ De Grandi G._x000D_ _x000D_ Mirandola M._x000D_ _x000D_ Lleo M.M._x000D_ _x000D_ Signoretto C._x000D_ _x000D_ Cordioli M.		N	no GC or MC
338	Scopus	Nasopharyngeal meningococcal carriage among children and adolescents in turkey in 2018: An unexpected high serogroup x carriage	Kizil M.C.; Kilic O.; Ceyhan M.; Nepesov M.I.; Karbuz A.; Kurugol Z.; Hacimustafaoglu M.; Celebi S.; Dinleyici M.; Carman K.B.; Bayhan C.; Balliel Y.; Sutcu M.; Kuyucu N.; Kondolot M.; Kara S.S.; Demir S.O.; Cay U.; Aydin Z.G.G.; Kaya M.; Dinleyici E.C.	Children		N	no transmission model
339	Pubmed	Nasopharyngeal Meningococcal Carriage among Children and Adolescents in Turkey in 2018: An Unexpected High Serogroup X Carriage	Children (Basel)	Kizil MC, Kilic O, Ceyhan M, Iseri Nepesov M, Karbuz A, Kurugol Z, Hacimustafaoglu M, Celebi S, Dinleyici M, Carman KB, Bayhan C, Balliel Y, Sutcu M, Kuyucu N, Kondolot M, Kara SS, Ocal Demir S, Cay U, Gayretli Aydin ZG, Kaya M, Dinleyici EC.		N	no menB
340	Embase	Nasopharyngeal meningococcal carriage among children and adolescents in turkey in 2018: An unexpected high serogroup x carriage.	Children. 8(10) (no pagination), 2021. Article Number: 871. Date of Publication: October 2021.	Kizil M.C._x000D_ _x000D_ Kilic O._x000D_ _x000D_ Ceyhan M._x000D_ _x000D_ Nepesov M.I._x000D_ _x000D_ Karbuz A._x000D_ _x000D_ Kurugol Z._x000D_ _x000D_ Hacimustafaoglu M._x000D_ _x000D_ Celebi S._x000D_ _x000D_ Dinleyici M._x000D_ _x000D_ Carman K.B._x000D_ _x000D_ Bayhan C._x000D_ _x000D_ Balliel Y._x000D_ _x000D_ Sutcu M._x000D_ _x000D_ Kuyucu N._x000D_ _x000D_ Kondolot M._x000D_ _x000D_ Kara…		N	duplicate
341	MEDLINE®	Nasopharyngeal Meningococcal Carriage among Children and Adolescents in Turkey in 2018: An Unexpected High Serogroup X Carriage.	Children. 8(10), 2021 Sep 29.			N	no menB
342	OSF Preprints	Novel Whole-Cell Inactivated Neisseria Gonorrhoeae MicropArticle Vaccine Formulation in Microneedles for Transdermal Immunization	Preprints.org	Rikhav P. GalaRokon Uz ZamanMartin J. D'SouzaSusu M. Zughaier	Preprint	N	no transmission model
343	British Library	O03.4 Modelling intervention strategies for preventing spread of extensively drug resistant gonorrhoea strains among australian MSM	Sexually transmitted infections. Volume 95 (2019) Supplement 1	Duan, Qibin		N	conference abstract
344	British Library	O07.5 The index case's partnership status is important in predicting the likelihood of persistence of introduced XDR NG among MSM	Sexually transmitted infections. Volume 95 (2019) Supplement 1	Hui, Ben		N	conference abstract
345	British Library	O12.3 Epidemiological impact of expedited partner therapy for men who have sex with men: a modeling study	Sexually transmitted infections. Volume 95 (2019) Supplement 1	Weiss, Kevin		N	conference abstract
346	British Library	O13.3 Vaccine development to combat antimicrobial resistant gonorrhoea	Sexually transmitted infections. Volume 93 (2017) Supplement 2	Seib, kate L		N	conference abstract
347	Embase	On the evolutionary ecology of multidrug resistance in bacteria.	PLoS Pathogens. 15(5) (no pagination), 2019. Article Number: e1007763. Date of Publication: May 2019.	Lehtinen S._x000D_ _x000D_ Blanquart F._x000D_ _x000D_ Lipsitch M._x000D_ _x000D_ Fraser C.		N	no GC or MC
348	Embase	Optimal Gonorrhea Control through Vaccination and Screening: A Mathematical Modeling and Cost-Effectiveness Study.	Value in Health. Conference: ISPOR 2023: Impacting Innovation, Value, and Healthcare Decision Making. Boston United States. 26(6 Supplement) (pp S77), 2023. Date of Publication: June 2023.	Williams A.M._x000D_ _x000D_ Gromov D._x000D_ _x000D_ Spicknall I.H._x000D_ _x000D_ Romero-Severson E.O.		N	conference abstract
349	base-search	Optimal Learning Using Monte Carlo Tree Search for Epidemic Control in the Meningitis Belt		Zhang, Amy	mastersthesis	N	no menB
350	Pubmed	Optimal subscription models to pay for antibiotics	Soc Sci Med	Barlow E, Morton A, Megiddo I, Colson A.		N	duplicate
351	British Library	Optimal subscription models to pay for antibiotics	Social science & medicine. Volume 298: (2022, April) -- Elsevier	Barlow, Euan		N	duplicate
352	British Library	Optimal subscription models to pay for antibiotics	Social science & medicine. Volume 298 (2022) -- Elsevier	Barlow, Euan		N	duplicate
353	base-search	Optimal subscription models to pay for antibiotics		Barlow, Euan AND Morton, Alec AND Megiddo, Itamar AND Colson, Abigail	misc	N	duplicate
354	Embase	Optimal subscription models to pay for antibiotics.	Social Science and Medicine. 298 (no pagination), 2022. Article Number: 114818. Date of Publication: April 2022.	Barlow E._x000D_ _x000D_ Morton A._x000D_ _x000D_ Megiddo I._x000D_ _x000D_ Colson A.		N	no transmission model
355	MEDLINE®	Optimal subscription models to pay for antibiotics.	Social Science & Medicine. 298:114818, 2022 04.			N	duplicate
356	OSF Preprints	Optimizing the use of the Men-ACWY conjugated vaccine to control the developing meningococcal W disease outbreak in the Netherlands, a rapid analysis.	bioRxiv	Albert Jan Van HoekMirjam KnolHester De MelkerJacco Wallinga	Preprint	N	menW
357	base-search	Outbreak response strategies and notation used.		Qibin Duan (8988614) AND Chris Carmody (11649165) AND Basil Donovan (289049) AND Rebecca J. Guy (11649168) AND Ben B. Hui (11649171) AND John M. Kaldor (8582343) AND Monica M. Lahra (11649174) AND Matthew G. Law (11413952) AND David A. Lewis (7325073) AND Michael Maley (11649177) AND Skye McGregor (638382) AND Anna McNulty (449883) AND Christine Selvey (4819266) AND David J. Templeton (11649180) …	misc	N	not new study
358	British Library	P002 Assessing the impact of individualised treatment: an individual-based mathematical modelling study of antimicrobial resistant neisseria gonorrhoeae transmission, diagnosis and treatment in men who have sex with men	Sexually transmitted infections. Volume 93 (2017) Supplement 1	Zienkiewicz, Adam		N	duplicate
359	British Library	P005 Quantifying the fitness benefits and cost of cefixime-resistance in neisseria gonorrhoeae	Sexually transmitted infections. Volume 93 (2017) Supplement 1	Whittles, Lilith K		N	conference abstract
360	British Library	P2.01 Assessing the impact of individualised treatment: an individual-based mathematical modelling study of antimicrobial resistant neisseria gonorrhoeae transmission, diagnosis and treatment in men who have sex with men	Sexually transmitted infections. Volume 93 (2017) Supplement 2	Zienkiewicz, Adam		N	duplicate
361	British Library	P3.134 Modelling the dynamics of antibiotic resistance in gonorrhoea to determine fitness benefits and costs	Sexually transmitted infections. Volume 93 (2017) Supplement 2	Whittles, Lilith K		N	conference abstract
362	British Library	P3.16 Impact of rapid susceptibility profiling on the emergence and spread of antibiotic resistance in gonorrhoea	Sexually transmitted infections. Volume 93 (2017) Supplement 2	Tuite, Ashleigh		N	conference abstract
363	base-search	P3.212 Antibiotic resistance detection is essential for gonorrhoea point-of-care testing: a mathematical modelling study	BMJ Publishing Group	Fingerhuth, Stephanie M AND Low, Nicola AND Bonhoeffer, Sebastian AND Althaus, Christian L	proceedings	N	duplicate
364	base-search	P3.212 Antibiotic resistance detection is essential for gonorrhoea point-of-care testing: a mathematical modelling study ...		Fingerhuth, Stephanie M AND Low, Nicola AND Bonhoeffer, Sebastian AND Althaus, Christian L	misc	N	duplicate
365	British Library	P3.212 Antibiotic resistance detection is essential for gonorrhoea point-of-care testing: a mathematical modelling study	Sexually transmitted infections. Volume 93 (2017) Supplement 2	Fingerhuth, Stephanie M		N	conference abstract
366	British Library	P3.43 Modelling the spread of gonorrhoea in an msm population	Sexually transmitted infections. Volume 93 (2017) Supplement 2	Kenyon, C		N	duplicate
367	British Library	P505 The impact of gonorrhoea vaccination in men who have sex with men on prevalence and resistance: mathematical modelling study	Sexually transmitted infections. Volume 95 (2019) Supplement 1	Heijne, Janneke		N	conference abstract
368	British Library	P630 Estimating the potential impact of realistic vaccination strategies against antibiotic resistant neisseria gonorrhoeae	Sexually transmitted infections. Volume 95 (2019) Supplement 1	Whittles, Lilith		N	conference abstract
369	British Library	P646 Agent-based modelling study of antimicrobial resistant neisseria gonorrhoeae transmission	Sexually transmitted infections. Volume 95 (2019) Supplement 1	Turner, Katy		N	conference abstract
370	British Library	P653 Modeling the impact of partially efficacious gonorrhea vaccines	Sexually transmitted infections. Volume 95 (2019) Supplement 1	Seedat, Shaheen		N	conference abstract
371	Embase	Pharmacodynamic Evaluation of Dosing, Bacterial Kill, and Resistance Suppression for Zoliflodacin Against Neisseria gonorrhoeae in a Dynamic Hollow Fiber Infection Model.	Frontiers in Pharmacology. 12 (no pagination), 2021. Article Number: 682135. Date of Publication: 21 May 2021.	Jacobsson S._x000D_ _x000D_ Golparian D._x000D_ _x000D_ Oxelbark J._x000D_ _x000D_ Alirol E._x000D_ _x000D_ Franceschi F._x000D_ _x000D_ Gustafsson T.N._x000D_ _x000D_ Brown D._x000D_ _x000D_ Louie A._x000D_ _x000D_ Drusano G._x000D_ _x000D_ Unemo M.		N	no transmission model
372	Embase	PIN94 Beyond Acute Neisseria gonorrhoea Infection: A Model-Based Analysis Estimating the Holistic Humanistic Burden in England and the USA.	Value in Health. Conference: Virtual ISPOR Europe 2020. Virtual, Online. 23(Supplement 2) (pp S560), 2020. Date of Publication: December 2020.	Arnold L._x000D_ _x000D_ Peultier A.C._x000D_ _x000D_ Whelan J._x000D_ _x000D_ Beck E.		N	conference abstract
373	Pubmed	Pooled-sera hSBA titres predict individual seroprotection in infants and toddlers vaccinated with 4CMenB	Vaccine	Budroni S, Kleinschmidt A, Boucher P, Medini D.		N	no transmission model
374	Scopus	Pooled-sera hSBA titres predict individual seroprotection in infants and toddlers vaccinated with 4CMenB	Vaccine	Budroni S.; Kleinschmidt A.; Boucher P.; Medini D.		N	duplicate
375	MEDLINE®	Pooled-sera hSBA titres predict individual seroprotection in infants and toddlers vaccinated with 4CMenB.	Vaccine. 34(23):2579-84, 2016 05 17.			N	duplicate
376	Pubmed	Population-level mathematical modeling of antimicrobial resistance: a systematic review	BMC Med	Niewiadomska AM, Jayabalasingham B, Seidman JC, Willem L, Grenfell B, Spiro D, Viboud C.		N	duplicate
377	British Library	Population-level mathematical modeling of antimicrobial resistance: a systematic review	BMC medicine. Volume 17:Number 1 (2019, April 24th) -- BioMed Central	Niewiadomska, Anna Maria		N	duplicate
378	Embase	Population-level mathematical modeling of antimicrobial resistance: A systematic review.	BMC Medicine. 17(1) (no pagination), 2019. Article Number: 81. Date of Publication: 24 Apr 2019.	Niewiadomska A.M._x000D_ _x000D_ Jayabalasingham B._x000D_ _x000D_ Seidman J.C._x000D_ _x000D_ Willem L._x000D_ _x000D_ Grenfell B._x000D_ _x000D_ Spiro D._x000D_ _x000D_ Viboud C.		N	review
379	MEDLINE®	Population-level mathematical modeling of antimicrobial resistance: a systematic review.	BMC Medicine. 17(1):81, 2019 04 24.			N	duplicate
380	Pubmed	Potential effect of antiseptic mouthwash on the incidence of Neisseria gonorrhoeae among men who have sex with men: a mathematical modelling study	BMJ Open	Xu X, Chow EPF, Shen M, Zou Z, Wang C, Ong JJ, Fairley CK, Zhang L.		N	duplicate
381	base-search	Potential effect of antiseptic mouthwash on the incidence of Neisseria gonorrhoeae among men who have sex with men: a mathematical modelling study	BMJ PUBLISHING GROUP	Xu, X AND Chow, EPF AND Shen, M AND Zou, Z AND Wang, C AND Ong, JJ AND Fairley, CK AND Zhang, L	article	N	duplicate
382	base-search	Potential effect of antiseptic mouthwash on the incidence of Neisseria gonorrhoeae among men who have sex with men: a mathematical modelling study	BMJ	Xu, Xianglong AND Chow, Eric P F AND Shen, Mingwang AND Zou, Zhuoru AND Wang, Chongjian AND Ong, Jason J AND Fairley, Christopher K AND Zhang, Lei	article	N	duplicate
383	base-search	Potential effect of antiseptic mouthwash on the incidence of Neisseria gonorrhoeae among men who have sex with men: a mathematical modelling study	BMJ	Xu, Xianglong AND Chow, Eric P F AND Shen, Mingwang AND Zou, Zhuoru AND Wang, Chongjian AND Ong, Jason J AND Fairley, Christopher K AND Zhang, Lei	article	N	duplicate
384	Embase	Potential effect of antiseptic mouthwash on the incidence of Neisseria gonorrhoeae among men who have sex with men: A mathematical modelling study.	BMJ Open. 11(10) (no pagination), 2021. Article Number: e052823. Date of Publication: 07 Oct 2021.	Xu X._x000D_ _x000D_ Chow E.P.F._x000D_ _x000D_ Shen M._x000D_ _x000D_ Zou Z._x000D_ _x000D_ Wang C._x000D_ _x000D_ Ong J.J._x000D_ _x000D_ Fairley C.K._x000D_ _x000D_ Zhang L.		N	duplicate
385	MEDLINE®	Potential effect of antiseptic mouthwash on the incidence of Neisseria gonorrhoeae among men who have sex with men: a mathematical modelling study.	BMJ Open. 11(10):e052823, 2021 10 07.			N	no AMR/vaccine
386	British Library	Potential impact of vaccination against Neisseria meningitidis on Neisseria gonorrhoeae in the United States: Results from a decision-analysis model	Human vaccines & immunotherapeutics. Volume 10:Number 12 (2014, December 2nd); pp 3737-3745	Regnier, Stephane A; Huels, Jasper	article	Y
387	Pubmed	Potential public health impact of a Neisseria meningitidis A, B, C, W, and Y pentavalent vaccine in the United States	Postgrad Med	Huang L, Snedecor SJ, Balmer P, Srivastava A.		N	duplicate
388	British Library	Potential public health impact of a Neisseria meningitidis A, B, C, W, and Y pentavalent vaccine in the United States	Postgraduate medicine. Volume 134:Number 4 (2022, May 19th)	Huang, Liping		N	duplicate
389	British Library	Potential public health impact of a Neisseria meningitidis A, B, C, W, and Y pentavalent vaccine in the United States	Postgraduate medicine. Volume 134:Issue 4 (2022)	Huang, Liping		N	duplicate
390	Scopus	Potential public health impact of a Neisseria meningitidis A, B, C, W, and Y pentavalent vaccine in the United States	Huang L.; Snedecor S.J.; Balmer P.; Srivastava A.	Postgraduate Medicine		N	duplicate
391	Embase	Potential public health impact of a Neisseria meningitidis A, B, C, W, and Y pentavalent vaccine in the United States.	Postgraduate Medicine. 134(4) (pp 341-348), 2022. Date of Publication: 2022.	Huang L. Snedecor S.J. Balmer P. Srivastava A.		Y
392	MEDLINE®	Potential public health impact of a Neisseria meningitidis A, B, C, W, and Y pentavalent vaccine in the United States.	Postgraduate Medicine. 134(4):341-348, 2022 May.			N	duplicate
393	Embase	Potential public health impact of a pentavalent vaccine targeting neisseria meningitidis serogroups A, B, C, W, and Y.	Open Forum Infectious Diseases. Conference: Infectious Diseases Week, IDWeek 2019. Washington DC United States. 6(Supplement 2) (pp S957), 2019. Date of Publication: October 2019.	Snedecor S.J._x000D_ _x000D_ Sirvastava A.K._x000D_ _x000D_ Palmer P._x000D_ _x000D_ Huang L.		N	MenA
394	Embase	Predicting the duration of antibacterial treatment with cell wall synthesis inhibitors using mathematical models.	Thai Journal of Pharmaceutical Sciences. 40(3) (pp 139-148), 2016. Date of Publication: 2016.	Suavansri P._x000D_ _x000D_ Lursinsap C.		N	no transmission model
395	Embase	PRO48 Health Economic Evaluation of a Routine Neisseria Meningitidis Serogroup B (MENB) Infant-Vaccination in Germany - Prevention of an Uncommon but Severe Disease.	Value in Health. Conference: Virtual ISPOR Europe 2020. Virtual, Online. 23(Supplement 2) (pp S698), 2020. Date of Publication: December 2020.	Schwarz M._x000D_ _x000D_ Scholz S._x000D_ _x000D_ Beck E._x000D_ _x000D_ Meszaros K._x000D_ _x000D_ Schneider M._x000D_ _x000D_ Ultsch B._x000D_ _x000D_ Greiner W.		N	conference abstract
396	base-search	Projecting the development of antimicrobial resistance in Neisseria gonorrhoeae from antimicrobial surveillance data: a mathematical modelling study	BMC	Julien Riou AND Christian L. Althaus AND Hester Allen AND Michelle J. Cole AND Yonatan H. Grad AND Janneke C. M. Heijne AND Magnus Unemo AND Nicola Low	article	N	duplicate
397	Pubmed	Projecting the development of antimicrobial resistance in Neisseria gonorrhoeae from antimicrobial surveillance data: a mathematical modelling study	BMC Infect Dis	Riou J, Althaus CL, Allen H, Cole MJ, Grad YH, Heijne JCM, Unemo M, Low N.		N	duplicate
399	base-search	Projecting the development of antimicrobial resistance in Neisseria gonorrhoeae from antimicrobial surveillance data: a mathematical modelling study.		Riou, Julien AND Althaus, Christian L AND Allen, Hester AND Cole, Michelle J AND Grad, Yonatan H AND Heijne, Janneke C M AND Unemo, Magnus AND Low, Nicola	article	Y
398	Embase	Projecting the development of antimicrobial resistance in Neisseria gonorrhoeae from antimicrobial surveillance data: a mathematical modelling study.	BMC Infectious Diseases. 23(1) (no pagination), 2023. Article Number: 252. Date of Publication: December 2023.	Riou J._x000D_ _x000D_ Althaus C.L._x000D_ _x000D_ Allen H._x000D_ _x000D_ Cole M.J._x000D_ _x000D_ Grad Y.H._x000D_ _x000D_ Heijne J.C.M._x000D_ _x000D_ Unemo M._x000D_ _x000D_ Low N.		N	duplicate
400	MEDLINE®	Projecting the development of antimicrobial resistance in Neisseria gonorrhoeae from antimicrobial surveillance data: a mathematical modelling study.	BMC Infectious Diseases. 23(1):252, 2023 Apr 20.			N	duplicate
401	base-search	Proportion of simulations in which the imported strain was detected and persisting, or extinct at 6 months, 2 years and 5 years post-importation.		Qibin Duan (8988614) AND Chris Carmody (11649165) AND Basil Donovan (289049) AND Rebecca J. Guy (11649168) AND Ben B. Hui (11649171) AND John M. Kaldor (8582343) AND Monica M. Lahra (11649174) AND Matthew G. Law (11413952) AND David A. Lewis (7325073) AND Michael Maley (11649177) AND Skye McGregor (638382) AND Anna McNulty (449883) AND Christine Selvey (4819266) AND David J. Templeton (11649180) …	misc	N	not new study
402	base-search	Proportion of simulations in which the imported strain was detected and persisting, or extinct at 6 months, 2 years and 5 years post-importation.		Qibin Duan (8988614) AND Chris Carmody (11649165) AND Basil Donovan (289049) AND Rebecca J. Guy (11649168) AND Ben B. Hui (11649171) AND John M. Kaldor (8582343) AND Monica M. Lahra (11649174) AND Matthew G. Law (11413952) AND David A. Lewis (7325073) AND Michael Maley (11649177) AND Skye McGregor (638382) AND Anna McNulty (449883) AND Christine Selvey (4819266) AND David J. Templeton (11649180) …	misc	N	duplicate
403	Embase	Public Health Impact and Cost-Effectiveness Analysis of Routine Infant 4CMenB Vaccination in Germany to Prevent Serogroup B Invasive Meningococcal Disease.	Infectious Diseases and Therapy. 11(1) (pp 367-387), 2022. Date of Publication: February 2022.	Scholz S. Schwarz M. Beck E. Meszaros K. Schneider M. Ultsch B. Greiner W.		Y
404	MEDLINE®	Public Health Impact and Cost-Effectiveness Analysis of Routine Infant 4CMenB Vaccination in Germany to Prevent Serogroup B Invasive Meningococcal Disease.	Infectious Diseases & Therapy. 11(1):367-387, 2022 Feb.			N	duplicate
405	Pubmed	Public health impact and cost-effectiveness of gonorrhoea vaccination: an integrated transmission-dynamic health-economic modelling analysis	Lancet Infect Dis	Whittles LK, Didelot X, White PJ.		Y
406	Embase	Public health impact and cost-effectiveness of gonorrhoea vaccination: an integrated transmission-dynamic health-economic modelling analysis.	The Lancet Infectious Diseases. 22(7) (pp 1030-1041), 2022. Date of Publication: July 2022.	Whittles L.K._x000D_ _x000D_ Didelot X._x000D_ _x000D_ White P.J.		N	duplicate
407	MEDLINE®	Public health impact and cost-effectiveness of gonorrhoea vaccination: an integrated transmission-dynamic health-economic modelling analysis.	The Lancet Infectious Diseases. 22(7):1030-1041, 2022 07.			N	duplicate
408	Pubmed	Public health measures to control the spread of antimicrobial resistance in Neisseria gonorrhoeae in men who have sex with men	Epidemiol Infect	Xiridou M, Soetens LC, Koedijk FD, VAN DER Sande MA, Wallinga J.		N	duplicate
409	base-search	Public health measures to control the spread of antimicrobial resistance in Neisseria gonorrhoeae in men who have sex with men		Xiridou, M AND Soetens, L C AND Koedijk, F D H AND VAN DER Sande, M A B AND Wallinga, J	article	N	duplicate
410	British Library	Public health measures to control the spread of antimicrobial resistance in Neisseria gonorrhoeae in men who have sex with men	Epidemiology and infection. Volume 143:Number 8 (2015)	XIRIDOU, M.		N	duplicate
411	base-search	Public health measures to control the spread of antimicrobial resistance in Neisseria gonorrhoeae in men who have sex with men	Cambridge University Press (CUP)	XIRIDOU, M. AND SOETENS, L. C. AND KOEDIJK, F. D. H. AND VAN DER SANDE, M. A. B. AND WALLINGA, J.	article	N	duplicate
413	MEDLINE®	Public health measures to control the spread of antimicrobial resistance in Neisseria gonorrhoeae in men who have sex with men.	Epidemiology & Infection. 143(8):1575-84, 2015 Jun.			N	duplicate
412	Embase	Public health measures to control the spread of antimicrobial resistance in Neisseria gonorrhoeae in men who have sex with men.	Epidemiology and Infection. 143(8) (pp 1575-1584), 2015. Date of Publication: 15 Mar 2012.	Xiridou M._x000D_ _x000D_ Soetens L.C._x000D_ _x000D_ Koedijk F.D.H._x000D_ _x000D_ Van Der Sande M.A.B._x000D_ _x000D_ Wallinga J.		Y
414	OSF Preprints	Quantifying The Fitness Benefit And Cost Of Cefixime Resistance In Neisseria gonorrhoeae To Inform Prescription Policy	bioRxiv	Lilith K WhittlesPeter J WhiteXavier Didelot	Preprint	N	duplicate
415	OSF Preprints	Quantifying The Fitness Benefit And Cost Of Cefixime Resistance In Neisseria gonorrhoeae To Inform Prescription Policy	bioRxiv	Lilith K WhittlesPeter J WhiteXavier Didelot	Preprint	N	duplicate
416	base-search	Rapid Transmission of a Hyper-Virulent Meningococcal Clone Due to High Effective Contact Numbers and Super Spreaders	Frontiers Media S.A.	Jonathan C. Holmes AND Luke R. Green AND Neil J. Oldfield AND David P.J. Turner AND Christopher D. Bayliss	article	N	menW
417	Embase	Re-evaluating cost effectiveness of universal meningitis vaccination (Bexsero) in England: Modelling study.	BMJ (Online). 349 (no pagination), 2014. Article Number: g5725. Date of Publication: 09 Oct 2014.	Christensen H._x000D_ _x000D_ Trotter C.L._x000D_ _x000D_ Hickman M._x000D_ _x000D_ Edmunds W.J.		Y
418	MEDLINE®	Re-evaluating cost effectiveness of universal meningitis vaccination (Bexsero) in England: modelling study.	BMJ. 349:g5725, 2014 Oct 09.			N	duplicate
419	Scopus	Reply to: Introducing vaccination against serogroup B meningococcal disease: An economic and mathematical modelling study of potential impact	Vaccine	Wassil J.; Huels J.; Narasimhan V.		N	duplicate
420	Pubmed	Reply to: Introducing vaccination against serogroup B meningococcal disease: An economic and mathematical modelling study of potential impact	Vaccine	Wassil J, Huels J, Narasimhan V.		N	duplicate
421	British Library	Reply to: Introducing vaccination against serogroup B meningococcal disease: An economic and mathematical modelling study of potential impact	Vaccine. VOL 32	Wassil, J.	2014, 2943 -- Elsevier Science B.V., Amsterdam.	N	letter
422	Pubmed	Resistance-minimizing strategies for introducing a novel antibiotic for gonorrhea treatment: a mathematical modeling study	medRxiv	Reichert E, Yaesoubi R, Rönn MM, Gift TL, Salomon JA, Grad YH.		N	duplicate
423	base-search	Resistance-minimizing strategies for introducing a novel antibiotic for gonorrhea treatment: a mathematical modeling study		Reichert, E AND Yaesoubi, R AND R{\"o	misc	N	duplicate
424	Embase	Resistance-minimizing strategies for introducing a novel antibiotic for gonorrhea treatment: a mathematical modeling study.	medRxiv. (no pagination), 2023. Date of Publication: 17 Feb 2023.	Reichert E. Yaesoubi R. Ronn M.M. Gift T.L. Salomon J.A. Grad Y.H.		Y
425	MEDLINE®	Resistance-minimizing strategies for introducing a novel antibiotic for gonorrhea treatment: a mathematical modeling study.	MedRxiv : the Preprint Server for Health Sciences. 2023 Feb 17			N	duplicate
426	Pubmed	Rethinking Screening Intensity in Terms of Reducing Prevalence or Increasing Selection Pressure for the Emergence of Resistant Gonorrhea: A Modeling Study of Men Who Have Sex With Men in Belgium	Open Forum Infect Dis	Tsoumanis A, Van Dijck C, Hens N, Kenyon C.		N	duplicate
427	British Library	Rethinking Screening Intensity in Terms of Reducing Prevalence or Increasing Selection Pressure for the Emergence of Resistant Gonorrhea: A Modeling Study of Men Who Have Sex With Men in Belgium	Open forum infectious diseases. Volume 10:Number 4 (2023) -- Oxford University Press	Tsoumanis, Achilleas		N	duplicate
428	base-search	Rethinking Screening Intensity in Terms of Reducing Prevalence or Increasing Selection Pressure for the Emergence of Resistant Gonorrhea: A Modeling Study of Men Who Have Sex With Men in Belgium	OXFORD UNIV PRESS INC	Tsoumanis, Achilleas AND Van Dijck, Christophe AND HENS, Niel AND Kenyon, Chris	article	N	duplicate
429	Embase	Rethinking Screening Intensity in Terms of Reducing Prevalence or Increasing Selection Pressure for the Emergence of Resistant Gonorrhea: A Modeling Study of Men Who Have Sex With Men in Belgium.	Open Forum Infectious Diseases. 10(4) (no pagination), 2023. Article Number: ofad165. Date of Publication: 01 Apr 2023.	Tsoumanis A. Van Dijck C. Hens N. Kenyon C.		Y
430	MEDLINE®	Rethinking Screening Intensity in Terms of Reducing Prevalence or Increasing Selection Pressure for the Emergence of Resistant Gonorrhea: A Modeling Study of Men Who Have Sex With Men in Belgium.	Open Forum Infectious Diseases. 10(4):ofad165, 2023 Apr.			N	duplicate
431	Pubmed	Revised simulation model does not predict rebound in gonorrhoea prevalence where core groups are treated in the presence of antimicrobial resistance	Sex Transm Infect	Trecker MA, Hogan DJ, Waldner CL, Dillon JA, Osgood ND.		N	duplicate
432	British Library	Revised simulation model does not predict rebound in gonorrhoea prevalence where core groups are treated in the presence of antimicrobial resistance	Sexually transmitted infections. Volume 91:issue 4 (2015)	Trecker, Molly A		N	duplicate
433	Embase	Revised simulation model does not predict rebound in gonorrhoea prevalence where core groups are treated in the presence of antimicrobial resistance.	Sexually Transmitted Infections. 91(4) (pp 300-302), 2015. Date of Publication: 01 Jun 2015.	Trecker M.A._x000D_ _x000D_ Hogan D.J._x000D_ _x000D_ Waldner C.L._x000D_ _x000D_ Dillon J.-A.R._x000D_ _x000D_ Osgood N.D.		Y
434	MEDLINE®	Revised simulation model does not predict rebound in gonorrhoea prevalence where core groups are treated in the presence of antimicrobial resistance.	Sexually Transmitted Infections. 91(4):300-2, 2015 Jun.			N	duplicate
435	British Library	S14.1 Sexual contact networks, STI transmission and the effectiveness of interventions: insights from mathematical modelling	Sexually transmitted infections. Volume 95 (2019) Supplement 1	Althaus, Christian		N	duplicate
436	base-search	Schematic illustration of sequence of events that occur in a single daily simulation cycle of the individual-based model.		Qibin Duan (8988614) AND Chris Carmody (11649165) AND Basil Donovan (289049) AND Rebecca J. Guy (11649168) AND Ben B. Hui (11649171) AND John M. Kaldor (8582343) AND Monica M. Lahra (11649174) AND Matthew G. Law (11413952) AND David A. Lewis (7325073) AND Michael Maley (11649177) AND Skye McGregor (638382) AND Anna McNulty (449883) AND Christine Selvey (4819266) AND David J. Templeton (11649180) …	misc	N	not new study
437	base-search	Schematic illustration of sequence of events that occur in a single daily simulation cycle of the individual-based model.		Qibin Duan (8988614) AND Chris Carmody (11649165) AND Basil Donovan (289049) AND Rebecca J. Guy (11649168) AND Ben B. Hui (11649171) AND John M. Kaldor (8582343) AND Monica M. Lahra (11649174) AND Matthew G. Law (11413952) AND David A. Lewis (7325073) AND Michael Maley (11649177) AND Skye McGregor (638382) AND Anna McNulty (449883) AND Christine Selvey (4819266) AND David J. Templeton (11649180) …	misc	N	duplicate
438	Pubmed	Seroprevalence of bactericidal and anti-outer membrane vesicle antibodies to Neisseria meningitidis group B in England	Clin Vaccine Immunol	Trotter C, Findlow J, Balmer P, Holland A, Barchha R, Hamer N, Andrews N, Miller E, Borrow R.		N	menC
439	Embase	Sexual contact networks, STI transmission and the effectiveness of interventions: Insights from mathematical modelling.	Sexually Transmitted Infections. Conference: STI and HIV World Congress 2019. Vancouver, BC Canada. 95(Supplement 1) (pp A23), 2019. Date of Publication: July 2019.	Althaus C.		N	conference abstract
440	base-search	Soluciones num{\'e}ricas de un modelo sobre la din{\'a}mica del VIH con delay usando un esquema de diferencias finitas no est{\'a}ndar		Naranjo Garc{\'e	misc	N	no GC or MC
441	Pubmed	Sperm-mediated host-derived DNA transfer as a new mechanism for immune system evasion of sexually transmitted genital tract pathogens	Med Hypotheses	Landau EY, Wainrach B.		N	duplicate
442	MEDLINE®	Sperm-mediated host-derived DNA transfer as a new mechanism for immune system evasion of sexually transmitted genital tract pathogens.	Medical Hypotheses. 79(3):408-12, 2012 Sep.			N	no transmission model
443	base-search	Statistical epidemiology of gonorrhoea in the United Kingdom		Whittles, Lilith K.	phdthesis	N	paper included instead
444	base-search	Statistical epidemiology of gonorrhoea in the United Kingdom ...		Whittles, Lilith K.	misc	N	duplicate
445	MEDLINE®	Structure of the meningococcal vaccine antigen NadA and epitope mapping of a bactericidal antibody.	Proceedings of the National Academy of Sciences of the United States of America. 111(48):17128-33, 2014 Dec 02.			N	no transmission model
446	base-search	Technical Appendix.		Qibin Duan (8988614) AND Chris Carmody (11649165) AND Basil Donovan (289049) AND Rebecca J. Guy (11649168) AND Ben B. Hui (11649171) AND John M. Kaldor (8582343) AND Monica M. Lahra (11649174) AND Matthew G. Law (11413952) AND David A. Lewis (7325073) AND Michael Maley (11649177) AND Skye McGregor (638382) AND Anna McNulty (449883) AND Christine Selvey (4819266) AND David J. Templeton (11649180) …	article	N	not new study
447	Embase	Testing and treatment strategies for limiting drug resistance in mycoplasma genitalium.	Sexually Transmitted Infections. Conference: STI and HIV World Congress 2019. Vancouver, BC Canada. 95(Supplement 1) (pp A268), 2019. Date of Publication: July 2019.	White P._x000D_ _x000D_ Birger R.		N	no GC or MC
448	base-search	The cost-effectiveness of alternative vaccination strategies for polyvalent meningococcal vaccines in Burkina Faso: A transmission dynamic modeling study		Reza Yaesoubi AND Caroline Trotter AND Caroline Colijn AND Maziar Yaesoubi AND Ana{\"\i	article	N	duplicate
449	base-search	The cost-effectiveness of alternative vaccination strategies for polyvalent meningococcal vaccines in Burkina Faso: A transmission dynamic modeling study	Public Library of Science	Yaesoubi, Reza AND Trotter, Caroline AND Colijn, Caroline AND Yaesoubi, Maziar AND Colombini, Ana{\"\i	article	N	duplicate
450	base-search	The cost-effectiveness of alternative vaccination strategies for polyvalent meningococcal vaccines in Burkina Faso: A transmission dynamic modeling study.	Public Library of Science (PLoS)	Reza Yaesoubi AND Caroline Trotter AND Caroline Colijn AND Maziar Yaesoubi AND Ana{\"\i	article	N	duplicate
451	base-search	The cost-effectiveness of alternative vaccination strategies for polyvalent meningococcal vaccines in Burkina Faso: A transmission dynamic modeling study.	Public Library of Science (PLoS), http://dx.doi.org/10.1371/journal.pmed.1002495, PLoS Med	Yaesoubi, Reza AND Trotter, Caroline AND Colijn, Caroline AND Yaesoubi, Maziar AND Colombini, Ana{\"\i	article	N	menA
452	base-search	The cost-effectiveness of alternative vaccination strategies for polyvalent meningococcal vaccines in Burkina Faso: A transmission dynamic modeling study. ...		Yaesoubi, Reza AND Trotter, Caroline AND Colijn, Caroline AND Yaesoubi, Maziar AND Colombini, Ana{\"\i	misc	N	duplicate
453	Pubmed	The effect of immune selection on the structure of the meningococcal opa protein repertoire	PLoS Pathog	Callaghan MJ, Buckee CO, Jolley KA, Kriz P, Maiden MC, Gupta S.		N	no transmission model
454	Embase	The impact of gonorrhoea vaccination in men who have sex with men on prevalence and resistance: Mathematical modelling study.	Sexually Transmitted Infections. Conference: STI and HIV World Congress 2019. Vancouver, BC Canada. 95(Supplement 1) (pp A232), 2019. Date of Publication: July 2019.	Heijne J. Xiridou M. Turner K. Van Benthem B. Low N.		Y
455	Pubmed	The impact of the phase of an epidemic of sexually transmitted infection on the evolution of the organism	Sex Transm Infect	Turner KM, Garnett GP.		Y
456	MEDLINE®	The impact of the phase of an epidemic of sexually transmitted infection on the evolution of the organism.	Sexually Transmitted Infections. 78 Suppl 1:i20-30, 2002 Apr.			N	conference abstract
457	mrdRxiv	The impact of vaccination on Neisseria gonorrhoeae antimicrobial resistance and prevalence in men who have sex with men: a mathematical modelling study		Janneke C.M. Heijne, Maria Xiridou, Katy M.E. Turner, Maartje Basten, Maartje Visser, Birgit van Benthem, Nicola Low	Preprint	N	duplicate
458	Embase	The index case's partnership status is important in predicting the likelihood of persistence of introduced XDR NG among MSM.	Sexually Transmitted Infections. Conference: STI and HIV World Congress 2019. Vancouver, BC Canada. 95(Supplement 1) (pp A54), 2019. Date of Publication: July 2019.	Hui B._x000D_ _x000D_ Wood J._x000D_ _x000D_ Duan Q._x000D_ _x000D_ Regan D.		N	duplicate
459	base-search	The interaction between HIV and other sexually transmitted infections in South Africa: a model-based evaluation		Johnson, Leigh F	phdthesis	N	no GC or MC
460	base-search	The interaction between HIV and other sexually transmitted infections in South Africa: a model-based evaluation		Johnson, Leigh F	phdthesis	N	duplicate
461	Pubmed	The possible roles of vitamin D and curcumin in treating gonorrhea	Med Hypotheses	Youssef DA, Peiris AN, Kelley JL, Grant WB.		N	no transmission model
462	MEDLINE®	The possible roles of vitamin D and curcumin in treating gonorrhea.	Medical Hypotheses. 81(1):131-5, 2013 Jul.			N	duplicate
463	base-search	The potential impact of vaccination on the prevalence of gonorrhea	Vaccine	Craig, Andrew P AND Gray, Richard T AND Edwards, Jennifer L AND Apicella, Micheal A AND Jennings, Micheal P AND Wilson, David P AND Seid, Kate L	article	Y
464	further reading	The potential public health impact of adolescent 4CMenB vaccination on		Looker et al	article	Y
465	Embase	The role of compensatory mutations in the emergence of drug resistance.	PLoS Computational Biology. 2(10) (pp 1262-1270), 2006. Date of Publication: October 2006.	Handel A._x000D_ _x000D_ Regoes R.R._x000D_ _x000D_ Antia R.		Y
466	MEDLINE®	The role of compensatory mutations in the emergence of drug resistance.	PLoS Computational Biology. 2(10):e137, 2006 Oct.			N	duplicate
467	Embase	The role of pk/pd analysis in the development and evaluation of antimicrobials.	Pharmaceutics. 13(6) (no pagination), 2021. Article Number: 833. Date of Publication: June 2021.	Rodriguez-Gascon A._x000D_ _x000D_ Solinis M.A._x000D_ _x000D_ Isla A.		N	no transmission model
468	Pubmed	Time-kill curve analysis and pharmacodynamic modelling for in vitro evaluation of antimicrobials against Neisseria gonorrhoeae	BMC Microbiol	Foerster S, Unemo M, Hathaway LJ, Low N, Althaus CL.		N	no transmission model
469	MEDLINE®	Time-kill curve analysis and pharmacodynamic modelling for in vitro evaluation of antimicrobials against Neisseria gonorrhoeae.	BMC Microbiology. 16:216, 2016 09 17.			N	duplicate
470	base-search	Towards a Neisseria meningitidis B vaccine : introducing systems biology in process development		Baart, G.J.E.	phdthesis	N	no transmission model
471	base-search	Towards a sustainable, quality and affordable Haemophilus influenzae type b vaccine for every child in the world		Hamidi, A. (author)	phdthesis	N	no GC or MC
472	base-search	Towards realtime spatiotemporal prediction of district level meningitis incidence in sub-Saharan Africa		Michelle C. Stanton AND Lydiane Agier AND Benjamin M. Taylor AND Peter J. Diggle	article	N	duplicate
473	base-search	Towards realtime spatiotemporal prediction of district level meningitis incidence in sub-Saharan Africa	Wiley	Stanton, Michelle AND Agier, and Lydiane AND Taylor, Benjamin M. AND Diggle, Peter J.	article	N	no menB
474	base-search	Towards Realtime Spatiotemporal Prediction of District Level Meningitis Incidence in Sub-Saharan Africa	Oxford University Press (OUP)	Stanton, Michelle C. AND Agier, and Lydiane AND Taylor, Benjamin M. AND Diggle, Peter J.	article	N	duplicate
475	base-search	Towards real-time spatio-temporal prediction of district-level meningitis incidence in sub-Saharan Africa		Stanton, Michelle AND Agier, Agier AND Taylor, Benjamin AND Diggle, Peter	article	N	duplicate
476	OSF Preprints	Tracking a Serial Killer: Integrating Phylogenetic Relationships Epidemiology and Geography for Two Invasive Meningococcal Disease Outbreaks	bioRxiv	Ifeoma EzeokeMadeline GalacYing LinAlvin T LiemPierce A RothAndrew KilianskiHenry S GibbonsDanielle BlochJohn KornblumPaula Del Rosso	Preprint	N	menC
477	Pubmed	Transmissibility and pathogenicity of the emerging meningococcal serogroup W sequence type-11 complex South American strain: a mathematical modeling study	BMC Med	Domenech de Cellès M, Campbell H, Borrow R, Taha MK, Opatowski L.		N	menW
478	Embase	Use of doxycycline prophylaxis among gay and bisexual men in Melbourne.	The Lancet HIV. 6(9) (pp e568-e569), 2019. Date of Publication: September 2019.	Chow E.P.F._x000D_ _x000D_ Fairley C.K.		N	no AMR/vaccine
479	further reading	Vaccinating Italian infants with a new multicomponent vaccine (Bexsero®) against meningococcal B disease: A cost-effectiveness analysis	Human Vaccines & Immunotherapeutics	Gasparini et al		Y
480	Embase	Vaccine development to combat antimicrobial resistant gonorrhoea.	Sexually Transmitted Infections. Conference: 2017 STI and HIV World Congress. Rio de Janeiro Brazil. 93(Supplement 2) (pp A30), 2017. Date of Publication: July 2017.	Seib K.L._x000D_ _x000D_ Semchenko E.A.		N	duplicate
481	base-search	What mathematical models have been used to describe Neisseria gonorrhoeae infection? ...		Hoare, Thomas AND Turner, Katy AND Christensen, Hannah AND Beck, Ekkehard AND Shen, Jing AND Looker, Katharine	misc	N	not new study
